# Supplementary material for: (E)-1-(4-Meth­oxy­phen­yl)-3-(3,4,5-trimeth­oxy­phen­yl)prop-2-en-1-one
Source: Acta Crystallogr Sect E Struct Rep Online. 2011 Jul 23;67(Pt 8):o2126. doi: 10.1107/S1600536811028984 (PMC3213567; doi:10.1107/S1600536811028984)
Supplement: Supplementary file 1 [file e-67-o2126-sup1.cif]

##############################################################################
#                                                                            #
# This CIF contains the data in a paper accepted for publication in          #
# Acta Crystallographica Section E. It conforms to the requirements of       #
# Notes for Authors for Acta Crystallographica Section E, and has been       #
# peer reviewed under the auspices of the IUCr Commission on Journals.       #
#                                                                            #
# Full details of the Crystallographic Information File format               #
# are given in the paper "The Crystallographic Information File (CIF):       #
# a New Standard Archive File for Crystallography" by S. R. Hall, F. H.      #
# Allen and I. D. Brown [Acta Cryst. (1991), A47, 655-685].                  #
#                                                                            #
# The current version of the core CIF dictionary is obtainable from          #
# ftp://ftp.iucr.org/pub/cif_core.dic.                                       #
#                                                                            #
# Software is freely available for graphical display of the structure(s)     #
# in this CIF. For information consult the CIF software page                 #
# http://www.iucr.org/resources/cif/software.                                #
#                                                                            #
# This file may be used for bona fide research purposes within the           #
# scientific community so long as proper attribution is given to the journal # 
# article from which it was obtained.                                        #
#                                                                            #
##############################################################################
data_global
_audit_creation_method     'WinGX routine CIF_UPDATE'
_journal_date_recd_electronic     2011-06-02
_journal_date_accepted     2011-07-18
_journal_name_full     'Acta Crystallographica, Section E'
_journal_year     2011
_journal_volume     67
_journal_issue      8
_journal_page_first     o2126
_journal_page_last     o2126
_journal_paper_category     QO
_journal_coeditor_code     ZJ2014
_publ_contact_author_name     'Carvalho-Jr, Paulo S.'
_publ_contact_author_address
;Department of Chemistry
University of Goias
Anapolis
Brazil, Br
;
_publ_contact_author_email     paulo.junior@ueg.br
_publ_contact_author_fax     '55(62)33281156'
_publ_contact_author_phone     '00(000)0000000'
_publ_section_title
;
(<i>E</i>)-1-(4-Methoxyphenyl)-3-(3,4,5-trimethoxyphenyl)prop-2-en-1-one
;
loop_
    _publ_author_name
    _publ_author_address
    'Carvalho-Jr, P. S.'
;Department of Chemistry
State University of Goias
Anapolis
Brazil
;
    'Sallum, L. O.'
;Department of Chemistry
State University of Goias
Anapolis
Brazil
;
    'Cidade, A. F.'
;Department of Chemistry
State University of Goias
Anapolis
Brazil
;
    'Aquino, G. L. B.'
;Department of Chemistry
State University of Goias
Anapolis
Brazil
;
    'Napolitano, H. B.'
;Department of Chemistry
State University of Goias
Anapolis
Brazil
;
data_I
_chemical_name_systematic
;
(<i>E</i>)-1-(4-Methoxyphenyl)-3-(3,4,5-trimethoxyphenyl)prop-2-en-1-one
;
_chemical_name_common     chalcone
_chemical_formula_moiety     'C19 H20 O5'
_chemical_formula_sum     'C19 H20 O5'
_chemical_formula_iupac     'C19 H20 O5'
_chemical_formula_weight     328.35
_space_group_crystal_system     monoclinic
_space_group_name_H-M_alt     'P 21/c'
_space_group_name_Hall     '-P 2ybc'
loop_
    _space_group_symop_operation_xyz
    'x, y, z'
    '-x, y+1/2, -z+1/2'
    '-x, -y, -z'
    'x, -y-1/2, z-1/2'
_cell_length_a     7.57700(10)
_cell_length_b     16.2530(3)
_cell_length_c     14.0850(3)
_cell_angle_alpha     90
_cell_angle_beta     107.5280(10)
_cell_angle_gamma     90
_cell_volume     1654.02(5)
_cell_formula_units_Z     4
_cell_measurement_reflns_used     14574
_cell_measurement_theta_min     2.546
_cell_measurement_theta_max     27.485
_cell_measurement_temperature     293(2)
_exptl_crystal_description     prism
_exptl_crystal_colour     'pale yellow'
_exptl_crystal_size_max     0.2
_exptl_crystal_size_mid     0.1
_exptl_crystal_size_min     0.1
_exptl_crystal_density_diffrn     1.319
_exptl_crystal_density_method     'not measured'
_exptl_crystal_F_000     696
_exptl_absorpt_coefficient_mu     0.095
_exptl_absorpt_correction_type     none
_exptl_special_details
;
;
_diffrn_ambient_temperature     293(2)
_diffrn_radiation_type     MoK\a
_diffrn_radiation_wavelength     0.71073
_diffrn_radiation_monochromator     graphite
_diffrn_measurement_device_type     'Nonius KappaCCD'
_diffrn_measurement_method     CCD
_diffrn_detector_area_resol_mean     9
_diffrn_reflns_number     27371
_diffrn_reflns_av_R_equivalents     0.1296
_diffrn_reflns_theta_min     2.82
_diffrn_reflns_theta_max     27.49
_diffrn_reflns_theta_full     27.49
_diffrn_measured_fraction_theta_max     0.983
_diffrn_measured_fraction_theta_full     0.983
_diffrn_reflns_limit_h_min     -9
_diffrn_reflns_limit_h_max     8
_diffrn_reflns_limit_k_min     -20
_diffrn_reflns_limit_k_max     21
_diffrn_reflns_limit_l_min     -18
_diffrn_reflns_limit_l_max     17
_refine_special_details
;
Refinement of <i>F</i>^2^ against ALL reflections. The weighted <i>R</i>-factor
<i>wR</i> and goodness of fit <i>S</i> are based on <i>F</i>^2^, conventional
<i>R</i>-factors <i>R</i> are based on <i>F</i>, with <i>F</i> set to zero for
negative <i>F</i>^2^. The threshold expression of <i>F</i>^2^ >
2\s(<i>F</i>^2^) is used only for calculating <i>R</i>-factors(gt) <i>etc</i>.
and is not relevant to the choice of reflections for refinement.
<i>R</i>-factors based on <i>F</i>^2^ are statistically about twice as large
as those based on <i>F</i>, and <i>R</i>- factors based on ALL data will be
even larger.
;
_reflns_number_total     3733
_reflns_number_gt     2907
_reflns_threshold_expression     I>2\s(I)
_refine_ls_structure_factor_coef     Fsqd
_refine_ls_matrix_type     full
_refine_ls_R_factor_all     0.0705
_refine_ls_R_factor_gt     0.0559
_refine_ls_wR_factor_ref     0.1744
_refine_ls_goodness_of_fit_ref     1.018
_refine_ls_restrained_S_all     1.018
_refine_ls_number_reflns     3733
_refine_ls_number_parameters     222
_refine_ls_number_restraints     0
_refine_ls_hydrogen_treatment     constr
_refine_ls_weighting_scheme     calc
_refine_ls_weighting_details
         'calc w=1/[\s^2^(Fo^2^)+(0.1150P)^2^+0.1311P] where P=(Fo^2^+2Fc^2^)/3'
_atom_sites_solution_hydrogens     geom
_atom_sites_solution_primary     direct
_atom_sites_solution_secondary     difmap
_refine_ls_shift/su_max     0.002
_refine_ls_shift/su_mean     0
_refine_diff_density_max     0.272
_refine_diff_density_min     -0.27
_refine_ls_extinction_method     SHELXL
_refine_ls_extinction_coef     0.085(10)
loop_
    _atom_type_symbol
    _atom_type_description
    _atom_type_scat_dispersion_real
    _atom_type_scat_dispersion_imag
    _atom_type_scat_source
    C C 0.0033 0.0016 'International Tables Vol C Tables 4.2.6.8 and 6.1.1.4'
    H H 0 0 'International Tables Vol C Tables 4.2.6.8 and 6.1.1.4'
    O O 0.0106 0.006 'International Tables Vol C Tables 4.2.6.8 and 6.1.1.4'
_computing_data_collection     'COLLECT (Hooft, 1998)'
_computing_cell_refinement     'SCALEPACK (Otwinowski & Minor, 1997)'
_computing_data_reduction     'DENZO and SCALEPACK (Otwinowski & Minor, 1997)'
_computing_structure_solution     'SHELXS97 (Sheldrick, 2008)'
_computing_structure_refinement     'SHELXL97 (Sheldrick, 2008)'
_computing_molecular_graphics     'ORTEP-3 for Windows (Farrugia, 1997)'
_computing_publication_material     'WinGX (Farrugia, 1999)'
loop_
    _atom_site_type_symbol
    _atom_site_label
    _atom_site_fract_x
    _atom_site_fract_y
    _atom_site_fract_z
    _atom_site_U_iso_or_equiv
    _atom_site_adp_type
    _atom_site_calc_flag
    _atom_site_refinement_flags
    _atom_site_occupancy
    _atom_site_disorder_assembly
    _atom_site_disorder_group
    C C6 0.28843(19) 0.01968(8) 0.72913(10) 0.0440(3) Uani d . 1 . .
    C C3 0.2444(2) 0.01579(9) 0.91868(10) 0.0478(4) Uani d . 1 . .
    O O5 -0.33915(16) 0.26263(7) 0.32667(8) 0.0592(3) Uani d . 1 . .
    C C7 0.3073(2) 0.01831(8) 0.62695(11) 0.0465(3) Uani d . 1 . .
    O O1 0.21258(17) 0.01994(7) 1.00875(8) 0.0613(3) Uani d . 1 . .
    O O3 0.06505(17) 0.22341(7) 0.13696(8) 0.0594(3) Uani d . 1 . .
    C C13 -0.1306(2) 0.24141(9) 0.23514(10) 0.0496(4) Uani d . 1 . .
    O O2 0.41266(17) -0.03016(7) 0.60508(9) 0.0623(3) Uani d . 1 . .
    C C14 0.0304(2) 0.20629(8) 0.22489(9) 0.0472(3) Uani d . 1 . .
    C C11 -0.0614(2) 0.18197(9) 0.39957(10) 0.0478(3) Uani d . 1 . .
    H H11 -0.0896 0.1757 0.459 0.057 Uiso calc R 1 . .
    C C1 0.3390(2) -0.04924(8) 0.78977(11) 0.0475(3) Uani d . 1 . .
    H H1 0.3901 -0.0943 0.7669 0.057 Uiso calc R 1 . .
    C C9 0.21256(19) 0.09013(9) 0.46478(10) 0.0464(3) Uani d . 1 . .
    H H9 0.3105 0.0638 0.4504 0.056 Uiso calc R 1 . .
    C C15 0.1421(2) 0.15689(9) 0.29994(10) 0.0471(3) Uani d . 1 . .
    H H15 0.2474 0.1324 0.2917 0.057 Uiso calc R 1 . .
    C C10 0.09579(19) 0.14423(8) 0.38773(9) 0.0451(3) Uani d . 1 . .
    C C5 0.2205(2) 0.08797(9) 0.76692(11) 0.0501(4) Uani d . 1 . .
    H H5 0.1881 0.1351 0.728 0.06 Uiso calc R 1 . .
    O O4 -0.24822(19) 0.28028(7) 0.15454(8) 0.0700(4) Uani d . 1 . .
    C C12 -0.1763(2) 0.22889(9) 0.32326(10) 0.0475(4) Uani d . 1 . .
    C C4 0.2007(2) 0.08672(9) 0.86115(11) 0.0528(4) Uani d . 1 . .
    H H4 0.1583 0.1332 0.8861 0.063 Uiso calc R 1 . .
    C C2 0.3152(2) -0.05237(9) 0.88338(10) 0.0502(4) Uani d . 1 . .
    H H2 0.3463 -0.0996 0.9221 0.06 Uiso calc R 1 . .
    C C8 0.1902(2) 0.07561(9) 0.55307(10) 0.0503(4) Uani d . 1 . .
    H H8 0.0955 0.103 0.5694 0.06 Uiso calc R 1 . .
    C C17 -0.2865(3) 0.36460(11) 0.16310(12) 0.0693(5) Uani d . 1 . .
    H H17A -0.3621 0.3708 0.2064 0.104 Uiso calc R 1 . .
    H H17B -0.3508 0.3863 0.0985 0.104 Uiso calc R 1 . .
    H H17C -0.1724 0.394 0.1902 0.104 Uiso calc R 1 . .
    C C16 -0.3984(2) 0.24404(11) 0.41148(12) 0.0602(4) Uani d . 1 . .
    H H16A -0.4186 0.1859 0.4141 0.09 Uiso calc R 1 . .
    H H16B -0.5116 0.2728 0.4064 0.09 Uiso calc R 1 . .
    H H16C -0.3049 0.261 0.4709 0.09 Uiso calc R 1 . .
    C C18 0.2381(3) 0.19903(12) 0.12726(13) 0.0702(5) Uani d . 1 . .
    H H18A 0.3358 0.22 0.1825 0.105 Uiso calc R 1 . .
    H H18B 0.2513 0.2205 0.0663 0.105 Uiso calc R 1 . .
    H H18C 0.2446 0.1401 0.1265 0.105 Uiso calc R 1 . .
    C C19 0.2388(3) -0.05277(12) 1.06778(12) 0.0666(5) Uani d . 1 . .
    H H19A 0.1621 -0.096 1.0306 0.1 Uiso calc R 1 . .
    H H19B 0.2058 -0.0421 1.1273 0.1 Uiso calc R 1 . .
    H H19C 0.3663 -0.0692 1.0852 0.1 Uiso calc R 1 . .
loop_
    _atom_site_aniso_label
    _atom_site_aniso_U_11
    _atom_site_aniso_U_22
    _atom_site_aniso_U_33
    _atom_site_aniso_U_12
    _atom_site_aniso_U_13
    _atom_site_aniso_U_23
    C6 0.0425(7) 0.0436(7) 0.0430(7) -0.0002(5) 0.0086(5) 0.0042(5)
    C3 0.0491(8) 0.0517(8) 0.0401(7) -0.0033(6) 0.0098(6) 0.0043(5)
    O5 0.0536(7) 0.0738(7) 0.0466(6) 0.0147(5) 0.0095(5) 0.0039(5)
    C7 0.0463(7) 0.0433(7) 0.0502(8) 0.0004(6) 0.0150(6) 0.0046(5)
    O1 0.0772(8) 0.0628(7) 0.0459(6) 0.0058(5) 0.0215(5) 0.0096(4)
    O3 0.0722(8) 0.0672(7) 0.0393(5) 0.0078(5) 0.0175(5) 0.0058(4)
    C13 0.0562(9) 0.0490(7) 0.0348(7) 0.0022(6) 0.0006(6) -0.0041(5)
    O2 0.0736(8) 0.0566(6) 0.0648(7) 0.0189(5) 0.0331(6) 0.0119(5)
    C14 0.0581(8) 0.0468(7) 0.0336(6) -0.0044(6) 0.0090(6) -0.0039(5)
    C11 0.0491(8) 0.0547(8) 0.0367(6) 0.0003(6) 0.0087(5) -0.0003(5)
    C1 0.0497(8) 0.0413(7) 0.0470(7) 0.0024(6) 0.0078(6) 0.0017(5)
    C9 0.0444(7) 0.0478(7) 0.0452(7) 0.0016(5) 0.0109(6) 0.0023(5)
    C15 0.0495(7) 0.0492(7) 0.0409(7) -0.0006(6) 0.0112(6) -0.0008(5)
    C10 0.0459(7) 0.0467(7) 0.0382(6) -0.0028(6) 0.0057(5) -0.0002(5)
    C5 0.0577(8) 0.0432(7) 0.0489(7) 0.0076(6) 0.0152(6) 0.0092(6)
    O4 0.0862(9) 0.0722(8) 0.0379(6) 0.0246(6) -0.0021(5) -0.0010(5)
    C12 0.0463(8) 0.0503(8) 0.0407(7) 0.0023(6) 0.0050(6) -0.0043(5)
    C4 0.0623(9) 0.0463(7) 0.0494(8) 0.0075(6) 0.0163(7) 0.0041(6)
    C2 0.0556(8) 0.0428(7) 0.0462(7) 0.0006(6) 0.0062(6) 0.0096(5)
    C8 0.0484(8) 0.0562(8) 0.0453(7) 0.0087(6) 0.0125(6) 0.0053(6)
    C17 0.0765(11) 0.0667(10) 0.0584(9) 0.0204(9) 0.0110(8) 0.0105(8)
    C16 0.0577(9) 0.0657(10) 0.0594(9) 0.0082(7) 0.0210(8) 0.0027(7)
    C18 0.0911(13) 0.0769(11) 0.0506(9) 0.0143(9) 0.0333(9) 0.0034(7)
    C19 0.0736(11) 0.0730(11) 0.0529(9) 0.0016(8) 0.0188(8) 0.0205(7)
_geom_special_details
;
All s.u.'s (except the s.u. in the dihedral angle between two l.s. planes) are
estimated using the full covariance matrix. The cell s.u.'s are taken into
account individually in the estimation of s.u.'s in distances, angles and
torsion angles; correlations between s.u.'s in cell parameters are only used
when they are defined by crystal symmetry. An approximate (isotropic)
treatment of cell s.u.'s is used for estimating s.u.'s involving l.s. planes.
;
loop_
    _geom_bond_atom_site_label_1
    _geom_bond_atom_site_label_2
    _geom_bond_site_symmetry_2
    _geom_bond_distance
    _geom_bond_publ_flag
    C6 C1 . 1.3906(19) ?
    C6 C5 . 1.395(2) ?
    C6 C7 . 1.4889(19) ?
    C3 O1 . 1.3626(17) ?
    C3 C2 . 1.387(2) ?
    C3 C4 . 1.3906(19) ?
    O5 C12 . 1.3645(18) ?
    O5 C16 . 1.4294(19) ?
    C7 O2 . 1.2249(18) ?
    C7 C8 . 1.4771(19) ?
    O1 C19 . 1.4240(19) ?
    O3 C14 . 1.3699(16) ?
    O3 C18 . 1.415(2) ?
    C13 O4 . 1.3685(17) ?
    C13 C14 . 1.393(2) ?
    C13 C12 . 1.400(2) ?
    C14 C15 . 1.393(2) ?
    C11 C12 . 1.390(2) ?
    C11 C10 . 1.394(2) ?
    C11 H11 . 0.93 ?
    C1 C2 . 1.384(2) ?
    C1 H1 . 0.93 ?
    C9 C8 . 1.326(2) ?
    C9 C10 . 1.4682(19) ?
    C9 H9 . 0.93 ?
    C15 C10 . 1.3986(19) ?
    C15 H15 . 0.93 ?
    C5 C4 . 1.380(2) ?
    C5 H5 . 0.93 ?
    O4 C17 . 1.413(2) ?
    C4 H4 . 0.93 ?
    C2 H2 . 0.93 ?
    C8 H8 . 0.93 ?
    C17 H17A . 0.96 ?
    C17 H17B . 0.96 ?
    C17 H17C . 0.96 ?
    C16 H16A . 0.96 ?
    C16 H16B . 0.96 ?
    C16 H16C . 0.96 ?
    C18 H18A . 0.96 ?
    C18 H18B . 0.96 ?
    C18 H18C . 0.96 ?
    C19 H19A . 0.96 ?
    C19 H19B . 0.96 ?
    C19 H19C . 0.96 ?
loop_
    _geom_angle_atom_site_label_1
    _geom_angle_atom_site_label_2
    _geom_angle_atom_site_label_3
    _geom_angle_site_symmetry_1
    _geom_angle_site_symmetry_3
    _geom_angle
    _geom_angle_publ_flag
    C1 C6 C5 . . 118.15(13) ?
    C1 C6 C7 . . 119.52(12) ?
    C5 C6 C7 . . 122.33(12) ?
    O1 C3 C2 . . 124.72(12) ?
    O1 C3 C4 . . 115.06(13) ?
    C2 C3 C4 . . 120.22(13) ?
    C12 O5 C16 . . 117.36(12) ?
    O2 C7 C8 . . 121.82(14) ?
    O2 C7 C6 . . 120.82(12) ?
    C8 C7 C6 . . 117.33(12) ?
    C3 O1 C19 . . 118.02(13) ?
    C14 O3 C18 . . 117.77(12) ?
    O4 C13 C14 . . 118.37(13) ?
    O4 C13 C12 . . 121.95(14) ?
    C14 C13 C12 . . 119.36(12) ?
    O3 C14 C15 . . 124.40(13) ?
    O3 C14 C13 . . 115.01(12) ?
    C15 C14 C13 . . 120.59(13) ?
    C12 C11 C10 . . 120.51(12) ?
    C12 C11 H11 . . 119.7 ?
    C10 C11 H11 . . 119.7 ?
    C2 C1 C6 . . 121.57(13) ?
    C2 C1 H1 . . 119.2 ?
    C6 C1 H1 . . 119.2 ?
    C8 C9 C10 . . 125.52(13) ?
    C8 C9 H9 . . 117.2 ?
    C10 C9 H9 . . 117.2 ?
    C14 C15 C10 . . 119.90(13) ?
    C14 C15 H15 . . 120 ?
    C10 C15 H15 . . 120 ?
    C11 C10 C15 . . 119.49(12) ?
    C11 C10 C9 . . 121.44(12) ?
    C15 C10 C9 . . 119.06(13) ?
    C4 C5 C6 . . 120.99(12) ?
    C4 C5 H5 . . 119.5 ?
    C6 C5 H5 . . 119.5 ?
    C13 O4 C17 . . 118.42(12) ?
    O5 C12 C11 . . 123.77(13) ?
    O5 C12 C13 . . 116.13(12) ?
    C11 C12 C13 . . 120.06(13) ?
    C5 C4 C3 . . 119.79(13) ?
    C5 C4 H4 . . 120.1 ?
    C3 C4 H4 . . 120.1 ?
    C1 C2 C3 . . 119.18(12) ?
    C1 C2 H2 . . 120.4 ?
    C3 C2 H2 . . 120.4 ?
    C9 C8 C7 . . 123.60(13) ?
    C9 C8 H8 . . 118.2 ?
    C7 C8 H8 . . 118.2 ?
    O4 C17 H17A . . 109.5 ?
    O4 C17 H17B . . 109.5 ?
    H17A C17 H17B . . 109.5 ?
    O4 C17 H17C . . 109.5 ?
    H17A C17 H17C . . 109.5 ?
    H17B C17 H17C . . 109.5 ?
    O5 C16 H16A . . 109.5 ?
    O5 C16 H16B . . 109.5 ?
    H16A C16 H16B . . 109.5 ?
    O5 C16 H16C . . 109.5 ?
    H16A C16 H16C . . 109.5 ?
    H16B C16 H16C . . 109.5 ?
    O3 C18 H18A . . 109.5 ?
    O3 C18 H18B . . 109.5 ?
    H18A C18 H18B . . 109.5 ?
    O3 C18 H18C . . 109.5 ?
    H18A C18 H18C . . 109.5 ?
    H18B C18 H18C . . 109.5 ?
    O1 C19 H19A . . 109.5 ?
    O1 C19 H19B . . 109.5 ?
    H19A C19 H19B . . 109.5 ?
    O1 C19 H19C . . 109.5 ?
    H19A C19 H19C . . 109.5 ?
    H19B C19 H19C . . 109.5 ?
loop_
    _geom_torsion_atom_site_label_1
    _geom_torsion_atom_site_label_2
    _geom_torsion_atom_site_label_3
    _geom_torsion_atom_site_label_4
    _geom_torsion_site_symmetry_1
    _geom_torsion_site_symmetry_2
    _geom_torsion_site_symmetry_3
    _geom_torsion_site_symmetry_4
    _geom_torsion
    _geom_torsion_publ_flag
    C1 C6 C7 O2 . . . . -21.4(2) ?
    C5 C6 C7 O2 . . . . 158.90(15) ?
    C1 C6 C7 C8 . . . . 156.7(2) ?
    C5 C6 C7 C8 . . . . -23.0(2) ?
    C2 C3 O1 C19 . . . . -5.5(2) ?
    C4 C3 O1 C19 . . . . 174.5(2) ?
    C18 O3 C14 C15 . . . . -9.2(2) ?
    C18 O3 C14 C13 . . . . 171.6(2) ?
    O4 C13 C14 O3 . . . . 7.7(2) ?
    C12 C13 C14 O3 . . . . -178.7(2) ?
    O4 C13 C14 C15 . . . . -171.4(2) ?
    C12 C13 C14 C15 . . . . 2.1(2) ?
    C5 C6 C1 C2 . . . . 3.0(2) ?
    C7 C6 C1 C2 . . . . -176.6(2) ?
    O3 C14 C15 C10 . . . . 179.0(2) ?
    C13 C14 C15 C10 . . . . -1.9(2) ?
    C12 C11 C10 C15 . . . . 2.9(2) ?
    C12 C11 C10 C9 . . . . -176.0(2) ?
    C14 C15 C10 C11 . . . . -0.6(2) ?
    C14 C15 C10 C9 . . . . 178.3(2) ?
    C8 C9 C10 C11 . . . . -4.4(2) ?
    C8 C9 C10 C15 . . . . 176.7(2) ?
    C1 C6 C5 C4 . . . . -1.2(2) ?
    C7 C6 C5 C4 . . . . 178.5(2) ?
    C14 C13 O4 C17 . . . . -120.1(2) ?
    C12 C13 O4 C17 . . . . 66.4(2) ?
    C16 O5 C12 C11 . . . . -3.9(2) ?
    C16 O5 C12 C13 . . . . 173.9(2) ?
    C10 C11 C12 O5 . . . . 175.0(2) ?
    C10 C11 C12 C13 . . . . -2.6(2) ?
    O4 C13 C12 O5 . . . . -4.4(2) ?
    C14 C13 C12 O5 . . . . -177.7(2) ?
    O4 C13 C12 C11 . . . . 173.5(2) ?
    C14 C13 C12 C11 . . . . 0.1(2) ?
    C6 C5 C4 C3 . . . . -1.7(2) ?
    O1 C3 C4 C5 . . . . -177.3(2) ?
    C2 C3 C4 C5 . . . . 2.8(2) ?
    C6 C1 C2 C3 . . . . -2.0(2) ?
    O1 C3 C2 C1 . . . . 179.1(2) ?
    C4 C3 C2 C1 . . . . -1.0(2) ?
    C10 C9 C8 C7 . . . . 177.7(2) ?
    O2 C7 C8 C9 . . . . -12.8(2) ?
    C6 C7 C8 C9 . . . . 169.1(2) ?
loop_
    _geom_hbond_atom_site_label_D
    _geom_hbond_atom_site_label_H
    _geom_hbond_atom_site_label_A
    _geom_hbond_site_symmetry_A
    _geom_hbond_distance_DH
    _geom_hbond_distance_HA
    _geom_hbond_distance_DA
    _geom_hbond_angle_DHA
    C9 H9 O2 -1_665 0.93 2.51 3.415(2) 165
    C16 H16A O2 -1_565 0.96 2.55 3.484(2) 165
    C18 H18C O1 1_554 0.96 2.53 3.332(2) 142
