# Supplementary material for: (E)-1-(4-Meth­oxy­phen­yl)-3-(3,4,5-trimeth­oxy­phen­yl)prop-2-en-1-one
Source: Acta Crystallogr Sect E Struct Rep Online. 2011 Jul 23;67(Pt 8):o2126. doi: 10.1107/S1600536811028984 (PMC3213567; doi:10.1107/S1600536811028984)
Supplement: Supplementary file 2 [file e-67-o2126-Isup2.hkl]

#
# h,k,l, Fc-squared, Fo-squared, sigma(Fo-squared) and status flag
#
data_I
_shelx_title ' amostra-08'
_shelx_refln_list_code          4
_shelx_F_calc_maximum       92.85
_exptl_crystal_F_000       696.00
_reflns_d_resolution_high  0.7697
 
loop_
 _symmetry_equiv_pos_as_xyz
 'x, y, z'
 '-x, y+1/2, -z+1/2'
 '-x, -y, -z'
 'x, -y-1/2, z-1/2'
 
_cell_length_a     7.5770
_cell_length_b    16.2530
_cell_length_c    14.0850
_cell_angle_alpha  90.000
_cell_angle_beta  107.528
_cell_angle_gamma  90.000
 
_shelx_F_squared_multiplier     1.000
 
loop_
 _refln_index_h
 _refln_index_k
 _refln_index_l
 _refln_F_squared_calc
 _refln_F_squared_meas
 _refln_F_squared_sigma
 _refln_observed_status
   1   0   0     2950.90     1022.53    248.93 o
   3   0   0       61.03       31.21      1.19 o
   4   0   0      159.08      107.49      8.47 o
   5   0   0       89.58       64.59      4.84 o
   6   0   0       35.11       39.49      2.12 o
   7   0   0       81.18       80.75      3.42 o
   8   0   0       52.11       52.16      2.51 o
   9   0   0        5.10       -0.11      2.24 o
   1   1   0     1153.97      723.97     57.11 o
   3   1   0       37.66       25.68      1.35 o
   4   1   0       58.78       38.16      2.37 o
   5   1   0      368.52      373.16     23.17 o
   6   1   0       40.74       40.56      1.40 o
   7   1   0        0.11        1.44      0.63 o
   8   1   0        8.58        9.91      1.83 o
   9   1   0        0.29       -1.33      1.33 o
   2   2   0     7575.72     6410.50    196.11 o
   3   2   0       35.49       25.93      1.82 o
   4   2   0      690.79      710.83     40.47 o
   5   2   0       71.83       69.78      4.44 o
   6   2   0        0.18        0.66      0.45 o
   7   2   0        0.45        1.27      0.62 o
   8   2   0       15.42       16.92      1.25 o
   9   2   0       14.80       19.69      1.85 o
   2   3   0     2755.00     2712.38    153.61 o
   3   3   0     1310.16     1220.18     54.70 o
   4   3   0     1559.91     1516.74     76.05 o
   5   3   0      104.07      105.60      5.37 o
   6   3   0       59.39       60.17      3.23 o
   7   3   0        0.00        0.08      0.64 o
   8   3   0       15.70       14.06      1.15 o
   9   3   0       10.43        9.97      1.71 o
   1   4   0     1397.21     1429.32     61.67 o
   2   4   0      531.20      516.74     25.63 o
   3   4   0     1371.22     1429.12     69.33 o
   4   4   0        6.79        6.75      0.66 o
   5   4   0        0.59        1.05      0.30 o
   6   4   0        0.04       -0.29      0.29 o
   7   4   0       20.25       19.56      1.77 o
   8   4   0        0.92       -0.89      1.45 o
   9   4   0        3.93        3.27      2.91 o
   1   5   0     2541.94     2565.75    104.32 o
   2   5   0      925.21      941.50     44.31 o
   3   5   0     1102.30     1144.51     52.68 o
   4   5   0       15.72        7.58      0.47 o
   5   5   0      677.22      728.60     60.59 o
   6   5   0       50.05       43.60      3.34 o
   7   5   0       25.95       27.59      2.55 o
   8   5   0        1.18        1.35      1.06 o
   9   5   0       10.14       11.57      2.89 o
   0   6   0     2448.89     2397.36    130.64 o
   1   6   0       52.65       43.98      2.08 o
   2   6   0      711.21      742.76     29.03 o
   3   6   0       81.01       77.28      4.03 o
   4   6   0       79.10       75.44      3.84 o
   5   6   0      397.85      410.89     29.21 o
   6   6   0       90.44      101.77      7.59 o
   7   6   0       97.95      100.92      9.67 o
   8   6   0        1.32        2.55      1.30 o
   1   7   0      550.56      594.49     23.08 o
   2   7   0        9.96        5.32      0.36 o
   3   7   0      193.87      228.23     12.36 o
   4   7   0       12.82       16.69      0.89 o
   5   7   0      130.48      117.49      6.73 o
   6   7   0      125.40      127.25     13.60 o
   7   7   0        3.35        3.17      0.77 o
   8   7   0       39.39       48.58      6.72 o
   0   8   0      399.65      426.01     24.64 o
   1   8   0      180.53      192.04      6.52 o
   2   8   0       72.40       77.24      3.70 o
   3   8   0        0.00       -0.34      0.34 o
   4   8   0      108.89      107.18      5.95 o
   5   8   0       90.17       85.48      5.62 o
   6   8   0       13.41       14.88      1.43 o
   7   8   0       57.26       58.66      5.83 o
   8   8   0       15.90       21.65      7.66 o
   1   9   0      689.19      725.84     26.07 o
   2   9   0      260.96      280.02     11.37 o
   3   9   0        5.38        4.33      0.32 o
   4   9   0      368.36      400.80     19.03 o
   5   9   0       23.95       24.53      1.38 o
   6   9   0      147.14      165.03     17.06 o
   7   9   0        9.56        8.60      1.09 o
   8   9   0        0.52       -1.42      6.69 o
   0  10   0      135.77      136.61      8.15 o
   1  10   0      274.53      283.27     10.28 o
   2  10   0       21.07       24.23      1.00 o
   3  10   0      119.64      135.32      5.74 o
   4  10   0      979.56     1168.12     52.34 o
   5  10   0      185.56      215.65     11.37 o
   6  10   0       43.79       45.63      2.84 o
   7  10   0       23.91       23.90      4.03 o
   8  10   0        3.38        2.96      2.18 o
   1  11   0      573.60      556.17     25.95 o
   2  11   0      147.99      160.49      5.61 o
   3  11   0      136.84      133.57      5.44 o
   4  11   0      314.25      360.90     14.33 o
   5  11   0       13.43       15.43      0.61 o
   6  11   0        0.23        0.64      0.70 o
   7  11   0        1.38       -2.40      4.88 o
   8  11   0        1.01       -0.53      3.45 o
   0  12   0       15.63       16.08      1.14 o
   1  12   0       29.22       27.89      1.25 o
   2  12   0       59.44       55.81      2.11 o
   3  12   0      384.47      442.54     18.50 o
   4  12   0       41.59       46.82      2.23 o
   5  12   0       40.78       44.70      1.76 o
   6  12   0        2.35        3.43      0.86 o
   7  12   0        7.38        5.57      1.71 o
   1  13   0      814.62      934.62     36.77 o
   2  13   0       35.16       41.53      2.11 o
   3  13   0     1386.93     1768.13     73.29 o
   4  13   0        2.73        1.50      0.43 o
   5  13   0        6.25        6.29      0.70 o
   6  13   0        1.36        0.64      1.69 o
   7  13   0        3.08        4.10      2.18 o
   0  14   0       19.96       17.62      1.38 o
   1  14   0      171.03      190.99      7.66 o
   2  14   0       29.20       28.01      1.43 o
   3  14   0       31.09       30.40      1.57 o
   4  14   0       61.94       62.71      3.80 o
   5  14   0        0.97        1.19      0.66 o
   6  14   0        1.83        1.82      1.52 o
   1  15   0     1222.95     1609.62     60.66 o
   2  15   0       31.36       30.32      1.72 o
   3  15   0       10.47       12.29      0.69 o
   4  15   0       37.13       39.86      2.49 o
   5  15   0        0.66       -0.43      1.42 o
   6  15   0       11.94       13.62      2.61 o
   0  16   0      160.56      178.35     11.75 o
   1  16   0       13.89       16.14      1.69 o
   2  16   0       30.62       37.03      1.70 o
   3  16   0       36.01       38.76      2.28 o
   4  16   0       18.04       19.42      1.76 o
   5  16   0       20.59       21.64      2.47 o
   1  17   0      168.80      197.82      7.83 o
   2  17   0       16.07       17.87      1.38 o
   3  17   0      137.23      153.87     12.15 o
   4  17   0        0.00        1.20      1.14 o
   5  17   0        0.17        1.50      1.76 o
   0  18   0       80.94       91.78      6.57 o
   1  18   0        0.05       -0.63      0.82 o
   2  18   0       11.24        9.09      1.06 o
   3  18   0       18.35       14.77      1.58 o
   4  18   0        1.54        2.26      1.45 o
   1  19   0        0.00       -1.00      1.27 o
   2  19   0       48.47       39.36      4.06 o
   3  19   0        4.06        6.50      4.40 o
   4  19   0       15.96        7.20      2.85 o
   0  20   0        0.36        0.01      1.29 o
   1  20   0        0.04        1.70      1.27 o
   2  20   0        2.88        1.85      1.51 o
   3  20   0        7.26        4.66      1.69 o
  -9   1   1       35.84       35.37      2.12 o
  -8   1   1       27.84       30.72      1.34 o
  -7   1   1      112.48      126.01      4.32 o
  -6   1   1        0.33        0.49      0.31 o
  -5   1   1       42.54       39.98      3.41 o
  -4   1   1      439.59      368.58     28.59 o
  -3   1   1       50.27       51.19      3.86 o
  -2   1   1        1.49        1.25      0.36 o
  -1   1   1     3636.74     2298.00    269.04 o
   1   1   1     4563.19     4290.90    290.67 o
   2   1   1     7051.45     6175.90    111.89 o
   3   1   1      192.00      163.63      8.57 o
   4   1   1      490.74      459.38     24.79 o
   5   1   1        1.98        1.74      0.42 o
   6   1   1        0.24        0.65      0.47 o
   7   1   1        3.43        2.10      0.61 o
   8   1   1       14.61       16.33      1.23 o
   9   1   1        2.94        3.31      1.97 o
  -9   2   1        3.87        2.95      1.47 o
  -8   2   1       12.76       13.13      1.25 o
  -7   2   1        6.04        4.94      0.36 o
  -6   2   1        4.90        3.34      0.38 o
  -5   2   1      370.09      403.23     25.38 o
  -4   2   1      603.20      613.68     41.88 o
  -3   2   1       36.59       33.17      2.11 o
  -2   2   1     4166.80     4069.82    227.26 o
  -1   2   1     1651.96     1520.80     93.68 o
   0   2   1      355.36      179.77     18.99 o
   1   2   1      272.23      267.41     11.05 o
   2   2   1     1890.12     1785.03     63.42 o
   3   2   1      208.75      179.02      9.55 o
   4   2   1      465.08      465.41     23.20 o
   5   2   1       18.47       18.89      1.72 o
   6   2   1       18.10       16.56      0.92 o
   7   2   1        0.08        0.14      0.79 o
   8   2   1       16.40       16.24      1.22 o
   9   2   1        2.01       -2.18      2.18 o
  -9   3   1        1.68        1.43      1.29 o
  -8   3   1        0.15        2.24      0.65 o
  -7   3   1       54.17       52.29      2.67 o
  -6   3   1       10.91       10.61      0.45 o
  -5   3   1       20.55       21.12      1.36 o
  -4   3   1      221.28      239.21     13.44 o
  -3   3   1       36.31       41.16      2.38 o
  -2   3   1       87.34       77.51      4.88 o
  -1   3   1     4606.31     4789.27    214.76 o
   0   3   1     3742.92     3879.08    103.46 o
   2   3   1     3122.85     3131.46    125.43 o
   3   3   1      625.64      610.46     31.69 o
   4   3   1     1061.51     1008.23     53.39 o
   5   3   1       10.62       13.51      0.76 o
   6   3   1      226.74      245.91     10.67 o
   7   3   1       24.73       24.37      1.24 o
   8   3   1       15.65       19.05      1.25 o
   9   3   1        0.62        2.49      2.00 o
  -9   4   1        0.76        1.25      1.46 o
  -8   4   1        0.01        0.36      0.71 o
  -7   4   1       49.50       48.01      3.51 o
  -6   4   1      108.81      115.63      8.01 o
  -5   4   1        2.43        2.12      0.33 o
  -4   4   1        1.31        4.63      1.38 o
  -3   4   1      164.56      166.17      9.97 o
  -2   4   1      182.06      187.46     10.07 o
  -1   4   1      226.95      279.83     11.15 o
   0   4   1     5224.55     5431.15    185.11 o
   2   4   1      122.38      123.06      4.73 o
   3   4   1     1722.25     1667.19     72.56 o
   4   4   1      550.38      506.66     29.09 o
   5   4   1      185.35      165.59     10.83 o
   6   4   1        0.06       -0.25      0.41 o
   7   4   1       28.08       25.80      1.62 o
   8   4   1        2.33        4.09      1.18 o
   9   4   1       22.26       19.56      4.33 o
  -9   5   1       25.74       33.62      2.22 o
  -8   5   1        4.10        1.95      0.84 o
  -7   5   1       32.10       33.23      2.17 o
  -6   5   1      149.50      148.25     12.82 o
  -5   5   1      167.52      167.48     14.04 o
  -4   5   1      126.94      150.39      9.63 o
  -3   5   1      441.15      420.44     22.33 o
  -2   5   1       35.33       33.53      1.55 o
  -1   5   1     1323.82     1325.85     38.65 o
   0   5   1      692.15      628.26     22.41 o
   1   5   1       48.73       59.26      2.87 o
   2   5   1     2256.34     2436.09    105.44 o
   3   5   1       15.85       19.18      1.02 o
   4   5   1      270.83      295.05     19.74 o
   5   5   1        0.34       -0.01      0.82 o
   6   5   1      191.76      197.15     16.37 o
   7   5   1       48.99       54.52      5.77 o
   8   5   1       34.88       40.29      3.16 o
  -9   6   1        1.19        3.53      2.72 o
  -8   6   1        5.42        7.47      1.03 o
  -7   6   1       20.47       21.45      1.21 o
  -6   6   1       34.94       37.37      3.21 o
  -5   6   1       49.69       39.77      2.33 o
  -4   6   1       42.70       43.17      2.65 o
  -3   6   1       44.10       47.82      2.53 o
  -2   6   1       10.75       10.33      0.53 o
  -1   6   1       68.78       67.00      1.90 o
   0   6   1     1879.05     1769.23     67.06 o
   1   6   1      981.79      985.33     43.35 o
   2   6   1     2427.89     2754.91    110.45 o
   3   6   1      746.27      756.96     32.11 o
   4   6   1      358.61      399.56     15.99 o
   5   6   1      469.05      488.95     33.38 o
   6   6   1      147.51      130.11     11.72 o
   7   6   1       62.11       68.14      5.13 o
   8   6   1       10.67       11.89      1.64 o
  -8   7   1        1.39        0.96      1.01 o
  -7   7   1        5.58        4.85      0.90 o
  -6   7   1        1.90        2.73      0.63 o
  -5   7   1        0.42        0.91      0.47 o
  -4   7   1       72.51       78.37      4.60 o
  -3   7   1      316.54      333.38     15.87 o
  -2   7   1        0.00       -0.09      0.21 o
  -1   7   1       21.07       22.78      0.98 o
   0   7   1      350.54      324.92     15.21 o
   1   7   1        8.11        9.18      0.48 o
   2   7   1     1013.21     1184.81     51.49 o
   3   7   1      853.36      932.61     39.83 o
   4   7   1      597.86      680.79     35.15 o
   5   7   1     1202.93     1336.87     91.18 o
   6   7   1        2.58        1.96      0.38 o
   7   7   1       13.74       17.62      1.83 o
   8   7   1        8.29        7.36      1.53 o
  -8   8   1       11.15       12.70      4.17 o
  -7   8   1       19.03       21.60      1.98 o
  -6   8   1       51.66       46.54      3.68 o
  -5   8   1       16.18       15.90      1.03 o
  -4   8   1       58.17       61.33      3.30 o
  -3   8   1       55.94       56.83      2.50 o
  -2   8   1        8.89        9.22      0.40 o
  -1   8   1      244.75      236.33      9.15 o
   0   8   1      125.33      128.31      6.08 o
   1   8   1      194.64      181.57      6.74 o
   2   8   1      439.30      482.60     21.57 o
   3   8   1      202.96      192.41      8.18 o
   4   8   1      542.97      579.64     31.12 o
   5   8   1       29.79       24.95      1.44 o
   6   8   1       29.28       29.24      2.43 o
   7   8   1       32.81       32.09      3.75 o
   8   8   1        0.00        1.08      2.05 o
  -8   9   1        7.43        6.11      1.72 o
  -7   9   1        0.19        1.35      0.76 o
  -6   9   1       16.93       15.96      1.21 o
  -5   9   1       25.38       25.10      1.76 o
  -4   9   1      230.59      258.25     12.39 o
  -3   9   1        1.42        0.11      0.24 o
  -2   9   1        3.49        2.06      0.27 o
  -1   9   1      567.08      604.50     25.27 o
   0   9   1       45.37       45.36      1.66 o
   1   9   1       83.85       74.31      3.18 o
   2   9   1      926.60     1011.66     44.54 o
   3   9   1       32.19       25.27      1.49 o
   4   9   1      539.00      602.60     28.33 o
   5   9   1       16.23       18.40      0.98 o
   6   9   1       57.64       58.49      5.55 o
   7   9   1       35.23       40.04      4.87 o
   8   9   1        8.60        8.53      4.34 o
  -8  10   1        1.34       -0.12      1.61 o
  -7  10   1        1.58       -0.96      1.58 o
  -6  10   1       36.08       37.83      2.48 o
  -5  10   1       68.44       72.33      4.18 o
  -4  10   1       81.51       70.96      3.55 o
  -3  10   1      105.29      116.16      3.60 o
  -2  10   1      206.15      202.87      8.74 o
  -1  10   1      228.04      209.94      7.70 o
   0  10   1        0.60        0.82      0.37 o
   1  10   1     1677.68     1835.17     74.33 o
   2  10   1      529.40      555.20     25.32 o
   3  10   1      713.66      770.91     33.90 o
   4  10   1      566.50      648.32     26.34 o
   5  10   1      430.90      512.56     27.60 o
   6  10   1       33.99       32.82      2.78 o
   7  10   1       29.00       29.23      4.00 o
  -8  11   1       23.75       17.58      4.66 o
  -7  11   1       39.36       40.80      3.06 o
  -6  11   1       20.38       20.40      1.35 o
  -5  11   1       89.15       95.93      4.25 o
  -4  11   1      110.07      111.58      5.35 o
  -3  11   1        0.11       -0.20      0.33 o
  -2  11   1       99.14       93.05      3.99 o
  -1  11   1      540.21      536.44     20.03 o
   0  11   1       36.69       33.89      1.02 o
   1  11   1      134.38      141.64      4.73 o
   2  11   1       24.63       20.88      1.05 o
   3  11   1      218.43      238.03     11.08 o
   4  11   1       32.37       31.31      1.33 o
   5  11   1      244.38      297.27     17.73 o
   6  11   1        2.01        2.04      0.82 o
   7  11   1        1.35        0.67      3.85 o
  -7  12   1        0.81        1.22      1.56 o
  -6  12   1       27.63       29.18      2.86 o
  -5  12   1       11.37       10.75      0.70 o
  -4  12   1       71.67       69.75      3.63 o
  -3  12   1        9.85        9.13      0.46 o
  -2  12   1        9.07       10.67      0.77 o
  -1  12   1      578.72      643.34     22.55 o
   0  12   1      259.86      270.96      9.95 o
   1  12   1       18.59       15.06      0.92 o
   2  12   1      114.55      125.84      6.18 o
   3  12   1        8.78        8.79      0.53 o
   4  12   1        1.47        1.89      0.42 o
   5  12   1       70.55       73.37      4.26 o
   6  12   1        0.11        1.28      0.89 o
   7  12   1       15.01       13.57      3.02 o
  -7  13   1        0.69       -0.40      1.46 o
  -6  13   1       30.38       25.04      1.65 o
  -5  13   1       11.51       13.06      0.97 o
  -4  13   1      121.89      132.47      6.14 o
  -3  13   1      234.09      273.58     10.43 o
  -2  13   1        0.40       -0.11      0.35 o
  -1  13   1        0.13        0.29      0.35 o
   0  13   1       27.86       25.52      0.70 o
   1  13   1       14.42       15.29      0.83 o
   2  13   1      360.71      417.55     17.79 o
   3  13   1       11.62       10.25      0.61 o
   4  13   1      201.37      243.46     11.52 o
   5  13   1        1.57        1.32      0.66 o
   6  13   1        2.61        2.89      2.50 o
  -7  14   1       16.00       14.75      5.16 o
  -6  14   1        9.65        6.09      3.28 o
  -5  14   1        0.15        0.04      0.60 o
  -4  14   1       27.11       30.77      2.15 o
  -3  14   1      207.18      238.99      9.75 o
  -2  14   1      200.97      232.98     10.57 o
  -1  14   1        0.21       -0.46      0.46 o
   0  14   1      171.97      187.10      7.14 o
   1  14   1      184.74      201.42      9.47 o
   2  14   1      176.60      207.73      8.12 o
   3  14   1      287.73      335.72     18.01 o
   4  14   1      151.24      183.58      9.63 o
   5  14   1       32.93       40.16      4.52 o
   6  14   1        0.84       -4.43      5.26 o
  -6  15   1        0.21        0.24      1.89 o
  -5  15   1       38.38       38.46      2.53 o
  -4  15   1        5.11        7.00      0.88 o
  -3  15   1        0.02       -0.27      0.79 o
  -2  15   1        4.07        2.37      0.51 o
  -1  15   1       12.77       11.27      0.66 o
   0  15   1        7.13        6.29      0.58 o
   1  15   1      112.09      121.11      5.13 o
   2  15   1        2.04        1.48      0.57 o
   3  15   1        0.16       -0.69      0.78 o
   4  15   1        7.23        8.06      1.20 o
   5  15   1        0.00       -1.26      1.26 o
   6  15   1        5.22        4.70      2.29 o
  -6  16   1        9.24        7.71      2.22 o
  -5  16   1        0.06       -1.64      1.64 o
  -4  16   1        6.29        7.36      0.83 o
  -3  16   1       52.15       58.38      2.70 o
  -2  16   1      214.92      258.66     13.18 o
  -1  16   1        4.09        2.72      0.66 o
   0  16   1      176.81      198.90      7.34 o
   1  16   1       31.36       32.66      1.62 o
   2  16   1       56.83       54.41      2.49 o
   3  16   1       37.26       43.53      2.83 o
   4  16   1        0.43        0.25      0.71 o
   5  16   1        7.82       10.10      1.65 o
  -5  17   1        0.00       -1.41      2.56 o
  -4  17   1       23.64       23.70      1.51 o
  -3  17   1       14.44       13.46      1.08 o
  -2  17   1       53.01       54.37      3.78 o
  -1  17   1        7.97        7.83      0.73 o
   0  17   1       22.08       21.19      0.86 o
   1  17   1        4.60        4.51      0.70 o
   2  17   1       14.01       15.92      1.44 o
   3  17   1       52.54       55.97      4.34 o
   4  17   1        1.12        0.71      1.03 o
   5  17   1       16.30       12.89      3.10 o
  -5  18   1        0.36        6.19      3.94 o
  -4  18   1        0.06        0.50      1.12 o
  -3  18   1       61.30       61.60      5.26 o
  -2  18   1        0.88       -0.08      0.92 o
  -1  18   1        1.80        1.27      0.76 o
   0  18   1       45.89       50.69      3.18 o
   1  18   1       21.94       22.91      1.76 o
   2  18   1       31.40       32.67      1.86 o
   3  18   1       41.95       41.81      5.85 o
   4  18   1        1.04        2.60      2.09 o
  -4  19   1       15.22       12.54      3.06 o
  -3  19   1       15.98       16.39      5.40 o
  -2  19   1       46.18       41.87      3.37 o
  -1  19   1       11.17       11.14      1.19 o
   0  19   1       33.38       33.10      2.59 o
   1  19   1       36.67       33.02      4.15 o
   2  19   1       49.25       42.69      3.73 o
   3  19   1        2.16        3.28      1.40 o
  -3  20   1        2.93        1.35      2.70 o
  -2  20   1        4.60        4.32      2.22 o
  -1  20   1        0.87        0.45      1.40 o
   0  20   1        0.17        1.09      1.16 o
   1  20   1        0.20       -0.29      1.70 o
   2  20   1        3.10        0.78      2.14 o
   0  21   1        0.50        0.00      2.15 o
  -9   0   2        7.55        7.12      1.60 o
  -8   0   2       22.01       17.88      1.50 o
  -7   0   2       11.75       10.47      1.30 o
  -6   0   2        4.22        3.21      0.52 o
  -5   0   2      911.42      864.75     60.47 o
  -4   0   2      419.91      392.57     24.60 o
  -3   0   2      614.23      480.92     34.93 o
  -2   0   2      819.66      679.66     40.03 o
  -1   0   2        4.83        3.74      0.98 o
   0   0   2     2704.73     2076.15    255.75 o
   1   0   2      839.01      705.93     32.71 o
   2   0   2      532.54      466.93     41.86 o
   3   0   2     5660.24     5541.10    245.91 o
   4   0   2      102.36       76.71      4.37 o
   5   0   2      176.06      201.09     18.20 o
   6   0   2      602.09      678.82     30.93 o
   7   0   2      254.43      294.23      6.36 o
   8   0   2       47.05       50.32      3.64 o
   9   0   2       11.45        8.97      4.25 o
  -9   1   2        2.09        0.50      1.07 o
  -8   1   2       34.22       35.18      1.66 o
  -7   1   2        2.20        3.31      0.35 o
  -6   1   2        4.03        4.62      0.44 o
  -5   1   2       16.19       15.83      0.58 o
  -4   1   2     1766.02     1728.86     79.27 o
  -3   1   2     1414.20     1234.05     61.40 o
  -2   1   2      659.03      559.54     24.70 o
  -1   1   2      311.95      262.75      9.21 o
   0   1   2      218.03      167.73     12.97 o
   1   1   2     1928.51     1855.80     48.98 o
   2   1   2      567.73      465.84     21.24 o
   3   1   2        1.10        2.36      0.58 o
   4   1   2      606.60      572.49     26.98 o
   5   1   2      388.07      380.54     17.16 o
   6   1   2       60.85       61.64      3.14 o
   7   1   2       17.85       20.64      0.92 o
   8   1   2        5.68        5.87      1.18 o
  -9   2   2        0.84        2.34      1.06 o
  -8   2   2       31.08       34.39      1.26 o
  -7   2   2       73.54       67.38      2.73 o
  -6   2   2      160.88      165.61      8.39 o
  -5   2   2      336.69      344.44     20.01 o
  -4   2   2      267.84      272.63     15.93 o
  -3   2   2     2427.46     2349.28    153.52 o
  -2   2   2     1676.01     1418.55    102.62 o
  -1   2   2      176.14      174.44      7.56 o
   1   2   2     6352.78     6527.70   1084.04 o
   2   2   2      438.57      340.99     11.60 o
   3   2   2      105.32       99.93      5.41 o
   4   2   2      440.81      401.91     21.42 o
   5   2   2       92.55       84.18      4.22 o
   6   2   2      251.06      265.32     12.27 o
   7   2   2       10.64        7.54      0.73 o
   8   2   2        1.75        0.65      1.27 o
  -9   3   2        0.05        0.41      1.14 o
  -8   3   2       16.77       16.35      1.00 o
  -7   3   2        0.29        0.20      0.52 o
  -6   3   2      130.38      115.52      6.28 o
  -5   3   2      241.09      243.61     16.41 o
  -4   3   2      856.45      810.36     44.36 o
  -3   3   2      581.56      570.02     34.56 o
  -2   3   2      148.32      112.31     11.17 o
  -1   3   2     1756.51     1590.07     49.78 o
   0   3   2      378.32      364.96     14.63 o
   1   3   2     4362.65     4437.83    258.45 o
   2   3   2       30.54       36.57      1.85 o
   3   3   2     1225.13     1082.34     46.32 o
   4   3   2      421.25      376.55     20.84 o
   5   3   2        1.56        1.57      0.45 o
   6   3   2      707.54      788.00     46.44 o
   7   3   2       37.91       34.51      2.79 o
   8   3   2       34.15       35.60      2.76 o
  -9   4   2       24.59       25.64      1.86 o
  -8   4   2       14.87       12.83      0.99 o
  -7   4   2        4.85        2.35      0.68 o
  -6   4   2       64.06       68.20      5.48 o
  -5   4   2       52.25       49.21      3.73 o
  -4   4   2      357.44      410.25     22.37 o
  -3   4   2      240.62      255.61     15.13 o
  -2   4   2      652.74      610.71     27.91 o
  -1   4   2     4493.35     4586.71    149.16 o
   0   4   2      149.68      163.12      6.28 o
   1   4   2     8620.37     7293.19    195.57 o
   2   4   2        2.73        2.06      0.19 o
   3   4   2     1696.46     1683.00     79.05 o
   4   4   2        7.88        9.64      0.78 o
   5   4   2      245.06      231.99     16.66 o
   6   4   2       66.26       64.97      4.81 o
   7   4   2       20.18       17.80      1.24 o
   8   4   2        1.97        1.47      1.36 o
  -9   5   2        2.21        1.62      1.77 o
  -8   5   2        0.01       -0.48      0.76 o
  -7   5   2       29.57       25.92      2.37 o
  -6   5   2        0.00       -0.51      0.51 o
  -5   5   2       87.64       95.55      6.38 o
  -4   5   2       49.84       45.56      2.67 o
  -3   5   2       19.51       18.28      1.29 o
  -2   5   2      210.98      226.88     11.25 o
  -1   5   2      329.10      289.51     11.81 o
   0   5   2        6.38        6.85      0.37 o
   1   5   2     8099.69     9316.00   1062.12 o
   2   5   2     1322.94     1372.27     50.96 o
   3   5   2       17.35       26.71      1.23 o
   4   5   2       75.85       65.09      4.05 o
   5   5   2     1364.90     1479.50    121.06 o
   6   5   2        3.59        3.84      0.65 o
   7   5   2       15.49       12.28      1.24 o
   8   5   2       28.51       30.72      2.05 o
  -9   6   2        0.03       -1.54      1.54 o
  -8   6   2        2.07        1.86      0.80 o
  -7   6   2        0.31        0.32      0.81 o
  -6   6   2        5.78        7.01      0.92 o
  -5   6   2      121.10      145.44      9.50 o
  -4   6   2        6.98        7.66      0.54 o
  -3   6   2      401.46      488.89     26.19 o
  -2   6   2      130.07      123.66      6.26 o
  -1   6   2       45.76       53.14      1.74 o
   0   6   2      365.04      350.81     13.81 o
   1   6   2       80.53       61.44      3.39 o
   2   6   2       17.38       13.85      0.97 o
   3   6   2      171.24      178.60      7.15 o
   4   6   2        4.66        3.64      0.41 o
   5   6   2       62.26       66.97      5.74 o
   6   6   2        0.00        0.18      0.43 o
   7   6   2       55.76       58.01      6.58 o
   8   6   2        2.01        6.31      2.96 o
  -9   7   2        6.30        6.07      3.21 o
  -8   7   2        0.82        0.03      1.72 o
  -7   7   2        0.08        0.49      0.67 o
  -6   7   2       73.68       79.70      8.40 o
  -5   7   2        5.32        5.66      0.85 o
  -4   7   2       18.96       18.35      1.41 o
  -3   7   2      433.48      490.71     23.14 o
  -2   7   2      325.31      319.14     12.83 o
  -1   7   2       12.43       11.34      0.50 o
   0   7   2       12.17       12.03      0.52 o
   1   7   2     1048.44     1075.88     49.42 o
   2   7   2     1209.08     1261.64     56.51 o
   3   7   2        0.09        0.51      0.32 o
   4   7   2       53.40       58.07      2.84 o
   5   7   2       14.53       13.55      0.79 o
   6   7   2      354.58      395.69     38.17 o
   7   7   2        7.38       11.98      2.10 o
   8   7   2       36.88       32.23      2.71 o
  -8   8   2        0.62        1.00      1.11 o
  -7   8   2       14.19       15.70      2.35 o
  -6   8   2       11.30        8.07      0.61 o
  -5   8   2       79.41       88.14      6.22 o
  -4   8   2       36.18       38.39      2.82 o
  -3   8   2      118.96      100.60      5.10 o
  -2   8   2      312.54      325.16     15.20 o
  -1   8   2       18.76       14.43      0.60 o
   0   8   2      232.43      226.61      9.38 o
   1   8   2       13.08       10.53      0.47 o
   2   8   2     1254.06     1344.03     61.90 o
   3   8   2        2.84        2.09      0.28 o
   4   8   2        4.61        4.38      0.40 o
   5   8   2      378.96      425.04     30.23 o
   6   8   2        0.01       -0.43      0.43 o
   7   8   2       74.91       80.13      5.90 o
   8   8   2        0.98       -2.13      2.13 o
  -8   9   2        3.64        6.16      2.15 o
  -7   9   2        0.00        0.66      0.75 o
  -6   9   2        6.61        5.05      0.61 o
  -5   9   2      142.79      159.78     10.53 o
  -4   9   2       37.16       40.28      1.63 o
  -3   9   2       51.84       47.71      2.14 o
  -2   9   2      376.57      422.50     20.64 o
  -1   9   2       19.40       27.75      1.44 o
   0   9   2      308.10      271.50     10.45 o
   1   9   2      378.78      357.57     16.27 o
   2   9   2        0.06       -0.01      0.37 o
   3   9   2       44.59       42.59      1.67 o
   4   9   2      170.31      164.25      7.12 o
   5   9   2       63.84       56.82      3.87 o
   6   9   2       62.10       72.18      9.20 o
   7   9   2        0.44        0.20      1.21 o
  -8  10   2        0.37        2.89      1.81 o
  -7  10   2       13.86       13.40      1.28 o
  -6  10   2       19.65       21.97      1.53 o
  -5  10   2       32.76       29.82      1.65 o
  -4  10   2       68.01       62.62      3.26 o
  -3  10   2        0.00       -0.25      0.25 o
  -2  10   2        1.03        0.52      0.24 o
  -1  10   2        2.90        0.84      0.35 o
   0  10   2      100.31      103.12      4.98 o
   1  10   2        0.01       -0.44      0.44 o
   2  10   2      226.44      232.20     10.80 o
   3  10   2      155.29      159.68      5.95 o
   4  10   2      795.30      885.69     37.69 o
   5  10   2        3.43        4.20      0.47 o
   6  10   2      208.73      257.14     29.74 o
   7  10   2       19.27       20.16      2.35 o
  -8  11   2        7.24       10.40      4.03 o
  -7  11   2       11.38       12.29      1.67 o
  -6  11   2        3.97        2.50      0.88 o
  -5  11   2       29.63       27.68      1.27 o
  -4  11   2      110.34      113.09      5.23 o
  -3  11   2      166.02      190.72      8.08 o
  -2  11   2      181.13      195.37      8.67 o
  -1  11   2       43.06       36.64      1.41 o
   0  11   2      408.90      458.88     21.34 o
   1  11   2       70.75       73.10      3.54 o
   2  11   2        5.09        6.04      0.42 o
   3  11   2        7.57        8.14      0.47 o
   4  11   2       95.92      112.80      4.56 o
   5  11   2        0.05       -0.51      0.51 o
   6  11   2        8.90        8.73      1.35 o
   7  11   2       19.11       23.29      9.63 o
  -7  12   2        0.65       -0.74      1.37 o
  -6  12   2        3.50        4.57      1.39 o
  -5  12   2        1.16        1.55      0.34 o
  -4  12   2      215.14      240.91     10.59 o
  -3  12   2       68.38       81.60      3.77 o
  -2  12   2       99.39      112.45      4.79 o
  -1  12   2        1.36        1.98      0.46 o
   0  12   2       26.07       25.91      1.23 o
   1  12   2        0.89        0.19      0.34 o
   2  12   2      142.04      154.91      8.15 o
   3  12   2       32.96       28.73      1.61 o
   4  12   2        4.17        5.52      0.50 o
   5  12   2       54.65       58.25      2.79 o
   6  12   2        9.38       10.27      1.51 o
  -7  13   2       10.18        6.60      1.63 o
  -6  13   2        2.98        2.45      1.08 o
  -5  13   2       73.65       76.76      4.25 o
  -4  13   2        1.20        0.40      0.35 o
  -3  13   2       10.13       11.21      0.70 o
  -2  13   2       25.47       25.89      1.19 o
  -1  13   2        3.63        3.02      0.45 o
   0  13   2      608.36      718.72     29.51 o
   1  13   2        6.82        6.74      0.59 o
   2  13   2      179.32      202.90      9.95 o
   3  13   2       13.57       10.45      0.60 o
   4  13   2       75.60       68.14      3.02 o
   5  13   2       16.02       12.81      1.31 o
   6  13   2       38.83       45.25      7.26 o
  -7  14   2       12.28        6.07      4.35 o
  -6  14   2        3.23        4.76      1.84 o
  -5  14   2       20.00       17.45      1.42 o
  -4  14   2       18.72       17.00      0.80 o
  -3  14   2       60.43       71.19      2.76 o
  -2  14   2        0.43       -0.02      0.43 o
  -1  14   2      121.48      120.59      4.13 o
   0  14   2       12.40       10.83      0.57 o
   1  14   2       57.31       57.86      2.56 o
   2  14   2       32.99       38.96      3.25 o
   3  14   2        4.82        4.53      0.61 o
   4  14   2        6.69        7.47      0.77 o
   5  14   2        0.16        0.61      0.76 o
   6  14   2        1.37        0.32      2.65 o
  -6  15   2       32.96       32.28      5.13 o
  -5  15   2       25.49       26.39      2.06 o
  -4  15   2       66.17       69.51      3.72 o
  -3  15   2      155.73      176.32      7.41 o
  -2  15   2        1.30        3.07      0.44 o
  -1  15   2        0.34        0.22      0.39 o
   0  15   2        0.01       -0.09      0.43 o
   1  15   2        0.04        0.41      0.56 o
   2  15   2       33.56       35.92      1.94 o
   3  15   2       11.34       10.77      0.80 o
   4  15   2        9.70       11.25      1.43 o
   5  15   2       10.74       10.15      3.04 o
   6  15   2        5.68        6.99      2.93 o
  -6  16   2       12.43        9.51      2.27 o
  -5  16   2        0.65        2.16      1.36 o
  -4  16   2        3.94        4.12      0.71 o
  -3  16   2        7.64        9.09      0.97 o
  -2  16   2       21.86       22.47      1.69 o
  -1  16   2       29.97       29.35      1.51 o
   0  16   2       13.18       11.91      0.87 o
   1  16   2        0.79        1.08      0.55 o
   2  16   2       36.94       38.65      1.99 o
   3  16   2        4.28        4.11      0.86 o
   4  16   2       17.99       21.76      3.11 o
   5  16   2        0.26        3.07      1.88 o
  -5  17   2        0.18        0.84      1.75 o
  -4  17   2       14.70       15.78      1.68 o
  -3  17   2       10.21        8.81      0.70 o
  -2  17   2      103.12      121.95      7.33 o
  -1  17   2        5.38        4.77      0.63 o
   0  17   2        4.27        3.68      0.60 o
   1  17   2        2.20        2.77      0.66 o
   2  17   2        1.17        1.22      0.81 o
   3  17   2        8.92        8.66      0.88 o
   4  17   2        7.25        7.56      1.50 o
   5  17   2        0.03       -1.06      2.85 o
  -5  18   2        1.33        2.06      3.87 o
  -4  18   2        0.08       -0.38      0.96 o
  -3  18   2        0.93       -0.17      1.46 o
  -2  18   2       81.55       87.57      4.53 o
  -1  18   2        0.81       -0.52      0.62 o
   0  18   2        2.43        3.13      0.94 o
   1  18   2        3.67        3.60      0.80 o
   2  18   2       69.50       68.88      4.23 o
   3  18   2        1.23        1.17      1.06 o
   4  18   2        6.40        4.39      1.51 o
  -4  19   2        1.52        3.05      2.59 o
  -3  19   2        4.29        3.31      1.29 o
  -2  19   2        3.25        1.74      2.32 o
  -1  19   2        0.44        0.14      1.24 o
   0  19   2       30.49       29.98      2.34 o
   1  19   2        4.68        3.03      1.08 o
   2  19   2        0.48        0.31      1.25 o
   3  19   2        0.54        0.06      1.47 o
  -3  20   2        7.18        6.22      3.34 o
  -2  20   2        3.44        0.87      1.67 o
  -1  20   2       38.09       33.58      3.06 o
   0  20   2        5.62        4.65      1.52 o
   1  20   2       11.39        8.87      1.29 o
   2  20   2        0.36       -0.90      1.63 o
  -9   1   3        2.34        2.01      0.97 o
  -8   1   3       13.56       14.90      1.61 o
  -7   1   3       20.42       19.44      1.12 o
  -6   1   3       42.77       44.39      2.27 o
  -5   1   3       25.06       34.87      1.78 o
  -4   1   3       88.49       75.75      3.87 o
  -3   1   3      966.79      854.20     44.36 o
  -2   1   3       16.33       22.56      0.90 o
  -1   1   3        1.14        4.41      0.44 o
   0   1   3      573.35      562.00     14.75 o
   1   1   3       53.95       50.38      1.48 o
   2   1   3      286.06      244.88     10.48 o
   3   1   3      296.59      249.08     12.36 o
   4   1   3        2.98        2.33      0.48 o
   5   1   3       69.51       58.58      1.88 o
   6   1   3       40.89       43.09      2.25 o
   7   1   3      103.43      119.55      2.59 o
   8   1   3       26.91       27.80      2.54 o
  -9   2   3        1.28        1.97      1.07 o
  -8   2   3        6.65        5.32      0.93 o
  -7   2   3       14.52       10.45      0.62 o
  -6   2   3        0.71        1.00      0.26 o
  -5   2   3      143.59      141.98      6.73 o
  -4   2   3      240.99      272.31     15.20 o
  -3   2   3      356.29      341.04     18.64 o
  -2   2   3      583.96      511.97     24.18 o
  -1   2   3     2636.88     2600.24     82.27 o
   0   2   3      364.37      348.26     11.70 o
   1   2   3     1631.01     1558.35     45.40 o
   2   2   3       15.62       13.52      0.80 o
   3   2   3      819.11      763.64     31.37 o
   4   2   3      148.63      155.51      7.07 o
   5   2   3      345.52      356.28     15.28 o
   6   2   3      377.17      416.91     15.53 o
   7   2   3       24.51       26.71      1.17 o
   8   2   3        2.90        2.77      2.28 o
  -9   3   3       11.49       13.28      1.30 o
  -8   3   3        2.22        1.08      0.55 o
  -7   3   3       12.17       10.07      0.62 o
  -6   3   3        2.54        2.38      0.29 o
  -5   3   3       27.34       25.86      2.53 o
  -4   3   3      658.84      748.44     53.93 o
  -3   3   3      143.53      158.09     14.36 o
  -2   3   3      152.38      141.25      6.80 o
  -1   3   3      599.74      588.92     18.70 o
   0   3   3      120.68       82.58      2.97 o
   1   3   3      115.38      101.78      3.96 o
   2   3   3       88.35       78.06      2.96 o
   3   3   3        1.57        3.63      0.36 o
   4   3   3        7.09        6.82      0.44 o
   5   3   3       68.36       61.74      3.85 o
   6   3   3       20.24       22.24      1.91 o
   7   3   3       42.49       46.57      1.64 o
   8   3   3       21.51       25.38      3.54 o
  -9   4   3        0.00       -0.78      1.05 o
  -8   4   3        0.17       -0.22      0.69 o
  -7   4   3       39.35       35.64      3.11 o
  -6   4   3       31.49       33.13      2.56 o
  -5   4   3       45.48       45.42      3.78 o
  -4   4   3      702.96      764.03     44.87 o
  -3   4   3      162.98      150.16      9.53 o
  -2   4   3      471.71      480.13     22.28 o
  -1   4   3     1798.63     1725.47     81.10 o
   0   4   3      345.11      297.63     13.20 o
   1   4   3        9.98        7.04      0.57 o
   2   4   3       51.63       69.75      2.52 o
   3   4   3       18.72       19.05      0.83 o
   4   4   3      362.54      384.91     23.71 o
   5   4   3       90.77       88.54      5.53 o
   6   4   3       13.88       16.91      1.52 o
   7   4   3       92.71      112.18      3.69 o
   8   4   3       10.76       11.06      1.60 o
  -9   5   3        0.15       -0.45      1.35 o
  -8   5   3       11.39        9.88      0.89 o
  -7   5   3        1.31        0.94      0.60 o
  -6   5   3       22.10       19.59      2.02 o
  -5   5   3       31.73       39.95      2.89 o
  -4   5   3      115.23      109.00      7.47 o
  -3   5   3     2134.73     2566.41    122.02 o
  -2   5   3     1395.65     1518.32     66.37 o
  -1   5   3      191.97      154.23      5.36 o
   0   5   3     1937.54     2019.13     77.00 o
   1   5   3       22.68       21.24      1.03 o
   2   5   3     2581.56     2942.00    116.20 o
   3   5   3      194.91      176.25      9.33 o
   4   5   3      112.15      103.24      6.52 o
   5   5   3      436.56      454.90     34.85 o
   6   5   3       31.83       34.30      2.47 o
   7   5   3       11.07        9.62      1.36 o
   8   5   3       15.77       16.38      1.76 o
  -9   6   3        4.46        6.24      1.78 o
  -8   6   3        0.42        0.21      0.79 o
  -7   6   3        0.22       -0.49      0.66 o
  -6   6   3        1.39        0.23      0.55 o
  -5   6   3      149.56      147.07      9.62 o
  -4   6   3      362.03      418.40     20.22 o
  -3   6   3      705.23      849.57     37.49 o
  -2   6   3     2148.62     2396.18    105.84 o
  -1   6   3      609.43      660.28     27.93 o
   0   6   3        0.31       -0.23      0.23 o
   1   6   3      126.87      120.91      5.61 o
   2   6   3      377.57      418.00     19.11 o
   3   6   3       95.98       96.01      3.78 o
   4   6   3       10.45        8.18      0.49 o
   5   6   3      128.57      122.14     10.31 o
   6   6   3       63.94       61.93      4.84 o
   7   6   3       39.87       42.48      3.52 o
   8   6   3       26.75       33.68      3.97 o
  -9   7   3        0.97       -1.40      2.85 o
  -8   7   3        5.15        2.87      1.00 o
  -7   7   3        3.58        3.19      0.95 o
  -6   7   3       10.02        7.87      0.78 o
  -5   7   3      104.81      108.91      8.25 o
  -4   7   3       34.58       47.51      2.79 o
  -3   7   3      659.37      693.06     32.18 o
  -2   7   3      264.07      259.96     12.53 o
  -1   7   3      104.14       87.78      4.80 o
   0   7   3     5290.20     5970.59    213.48 o
   1   7   3      966.06     1071.45     47.60 o
   2   7   3      160.27      147.08      6.00 o
   3   7   3        9.07       10.42      1.14 o
   4   7   3       74.35       74.00      3.35 o
   5   7   3        4.43        4.64      0.52 o
   6   7   3       15.73       11.44      0.90 o
   7   7   3       27.16       29.01      2.76 o
   8   7   3       27.55       31.79      3.77 o
  -9   8   3        0.76       -0.20      2.94 o
  -8   8   3        0.40        2.13      1.25 o
  -7   8   3        3.61        3.87      0.78 o
  -6   8   3       60.95       55.65      3.60 o
  -5   8   3       49.61       56.33      3.21 o
  -4   8   3        0.20        0.90      0.27 o
  -3   8   3      453.31      515.78     23.74 o
  -2   8   3      306.54      302.39     16.10 o
  -1   8   3     4078.19     4677.43    226.86 o
   0   8   3       73.51       87.69      3.96 o
   1   8   3     3240.19     4006.42    178.61 o
   2   8   3     2253.37     2531.20    106.31 o
   3   8   3      190.36      204.40      9.05 o
   4   8   3      166.35      172.33      6.74 o
   5   8   3       16.92       12.37      0.64 o
   6   8   3       41.96       52.13      6.04 o
   7   8   3       29.39       29.12      2.33 o
   8   8   3       11.43       16.84      3.21 o
  -8   9   3        0.02        0.76      1.57 o
  -7   9   3       15.41       17.75      2.45 o
  -6   9   3        5.52        3.73      0.52 o
  -5   9   3        0.17        0.25      0.38 o
  -4   9   3       50.25       49.61      2.65 o
  -3   9   3        9.09        8.67      0.75 o
  -2   9   3      123.08      137.45      6.97 o
  -1   9   3       60.05       53.30      2.52 o
   0   9   3       45.18       58.67      2.76 o
   1   9   3      352.40      371.71     18.31 o
   2   9   3     1102.65     1313.74     57.62 o
   3   9   3       53.36       49.43      2.15 o
   4   9   3       21.07       19.18      1.18 o
   5   9   3       14.40       12.82      0.81 o
   6   9   3       20.53       19.20      1.46 o
   7   9   3        0.08       -0.88      1.47 o
  -8  10   3        8.89        8.60      2.08 o
  -7  10   3        0.36       -0.05      0.88 o
  -6  10   3       22.55       25.14      1.76 o
  -5  10   3       50.46       52.55      2.11 o
  -4  10   3       27.77       32.80      1.60 o
  -3  10   3      113.31      126.64      6.03 o
  -2  10   3       58.91       61.82      2.86 o
  -1  10   3      329.49      360.21     16.40 o
   0  10   3        5.41        3.02      0.42 o
   1  10   3        2.25        1.44      0.49 o
   2  10   3        9.07        7.94      0.66 o
   3  10   3      115.79      112.61      4.29 o
   4  10   3       69.63       71.83      3.26 o
   5  10   3        4.00        4.33      0.54 o
   6  10   3        5.65        5.57      1.02 o
   7  10   3       24.49       29.62      4.46 o
  -8  11   3        0.30       -2.20      2.20 o
  -7  11   3        0.12        0.07      1.16 o
  -6  11   3       27.56       27.88      1.85 o
  -5  11   3      162.92      189.45      7.87 o
  -4  11   3      332.72      388.61     16.69 o
  -3  11   3      196.00      211.03      9.88 o
  -2  11   3        4.32        4.37      0.35 o
  -1  11   3      130.49      132.75      5.77 o
   0  11   3       95.90       93.00      3.84 o
   1  11   3       18.09       17.73      0.88 o
   2  11   3      937.12     1042.15     49.46 o
   3  11   3      502.60      560.92     23.29 o
   4  11   3        0.46        2.24      0.40 o
   5  11   3       46.69       46.35      2.58 o
   6  11   3       10.94       12.59      1.32 o
  -8  12   3       13.31       10.34      4.66 o
  -7  12   3        0.00        0.15      1.31 o
  -6  12   3        1.04        1.81      0.93 o
  -5  12   3        0.31       -0.05      0.52 o
  -4  12   3        4.59        3.75      0.53 o
  -3  12   3       11.48       13.03      0.70 o
  -2  12   3       95.44       94.82      4.28 o
  -1  12   3       86.28       94.34      3.49 o
   0  12   3      111.61      122.39      5.07 o
   1  12   3       46.90       48.75      2.65 o
   2  12   3        0.14       -0.41      0.41 o
   3  12   3      228.58      239.98      8.76 o
   4  12   3        0.11       -0.05      0.50 o
   5  12   3       51.60       56.25      3.98 o
   6  12   3        0.82       -1.30      1.56 o
  -7  13   3        6.80        4.39      1.49 o
  -6  13   3        5.08        3.05      1.08 o
  -5  13   3        0.26        1.06      0.78 o
  -4  13   3       18.72       20.76      1.19 o
  -3  13   3       66.44       65.22      2.55 o
  -2  13   3        0.18       -0.01      0.31 o
  -1  13   3        3.59        3.72      0.42 o
   0  13   3        0.00       -0.36      0.36 o
   1  13   3        0.71        0.84      0.41 o
   2  13   3       34.92       30.80      1.59 o
   3  13   3       94.63       93.01      2.78 o
   4  13   3       34.21       27.75      1.67 o
   5  13   3       30.18       26.35      2.35 o
   6  13   3        0.78        0.80      1.79 o
  -7  14   3        0.09        2.07      2.04 o
  -6  14   3        2.29        1.49      1.14 o
  -5  14   3       17.34       16.88      0.95 o
  -4  14   3        4.53        6.08      0.59 o
  -3  14   3       22.02       24.70      1.35 o
  -2  14   3       31.43       33.14      1.31 o
  -1  14   3        6.46        6.32      0.50 o
   0  14   3        5.30        3.96      0.53 o
   1  14   3        6.10        5.15      0.48 o
   2  14   3        2.27        2.37      0.48 o
   3  14   3        5.57        4.40      0.58 o
   4  14   3       58.11       49.48      2.18 o
   5  14   3        8.00        5.17      1.05 o
   6  14   3       37.05       29.27      4.24 o
  -6  15   3        5.26        4.61      2.08 o
  -5  15   3        9.05        7.58      1.47 o
  -4  15   3        2.28        3.15      0.78 o
  -3  15   3       59.95       62.28      2.66 o
  -2  15   3       35.19       37.03      2.01 o
  -1  15   3        4.58        3.74      0.56 o
   0  15   3        1.00        1.00      0.50 o
   1  15   3        0.83        0.37      0.56 o
   2  15   3       25.88       27.46      1.02 o
   3  15   3        0.27       -0.35      0.62 o
   4  15   3        2.21        1.90      0.74 o
   5  15   3        4.52        3.84      1.38 o
  -6  16   3        0.61        1.97      1.90 o
  -5  16   3       19.05       21.31      2.80 o
  -4  16   3        3.70        2.43      0.87 o
  -3  16   3       28.48       23.36      1.58 o
  -2  16   3       48.53       60.67      3.90 o
  -1  16   3        3.89        2.64      0.54 o
   0  16   3        0.10        0.08      0.46 o
   1  16   3        6.19        6.49      0.82 o
   2  16   3        3.88        3.32      0.67 o
   3  16   3       10.31        8.88      1.00 o
   4  16   3        6.59        4.30      1.61 o
   5  16   3        0.29       -2.13      2.46 o
  -5  17   3       13.37       17.79      4.41 o
  -4  17   3        7.27        9.14      1.33 o
  -3  17   3        6.35        5.62      0.92 o
  -2  17   3        2.95        2.95      0.56 o
  -1  17   3        4.05        2.80      0.56 o
   0  17   3        3.18        2.99      0.89 o
   1  17   3       28.11       33.63      2.18 o
   2  17   3        0.32        0.58      0.79 o
   3  17   3       55.77       67.64      3.90 o
   4  17   3       42.34       41.36      2.47 o
  -5  18   3        4.55        4.13      2.04 o
  -4  18   3        0.38        1.81      1.15 o
  -3  18   3       56.00       63.18      5.54 o
  -2  18   3       61.72       66.55      2.65 o
  -1  18   3        3.41        2.50      0.74 o
   0  18   3        1.31        0.77      0.80 o
   1  18   3        9.92       13.85      1.34 o
   2  18   3        7.45        7.81      1.24 o
   3  18   3        0.16       -1.34      1.37 o
   4  18   3        0.52        1.36      1.56 o
  -4  19   3        8.53        7.73      2.34 o
  -3  19   3       13.81       11.32      1.83 o
  -2  19   3        7.77        5.80      1.69 o
  -1  19   3        3.92        3.43      1.49 o
   0  19   3        9.95       11.14      2.54 o
   1  19   3        3.53        3.86      1.27 o
   2  19   3       10.76       12.93      2.05 o
   3  19   3       31.07       29.25      3.00 o
  -3  20   3        6.38        6.44      2.32 o
  -2  20   3        0.46        2.08      1.75 o
  -1  20   3       36.16       35.65      3.03 o
   0  20   3       30.58       31.09      2.70 o
   1  20   3       13.76       12.20      2.03 o
   2  20   3        1.92        0.07      1.88 o
  -9   0   4        6.25        7.87      1.81 o
  -8   0   4       85.26       91.94     10.15 o
  -7   0   4       27.15       29.80      1.29 o
  -6   0   4      280.90      303.03     22.85 o
  -5   0   4      348.31      360.19     24.78 o
  -4   0   4      326.52      334.98     18.39 o
  -3   0   4     1072.19      998.97     55.11 o
  -2   0   4        3.89        1.99      0.17 o
  -1   0   4     5110.93     5427.69    325.54 o
   1   0   4      469.50      424.49     19.65 o
   2   0   4      103.47      122.28      7.19 o
   3   0   4      726.34      720.76     35.67 o
   4   0   4      330.33      335.91     18.89 o
   5   0   4       79.98       83.94      4.99 o
   6   0   4      114.81      133.54      7.81 o
   7   0   4       48.60       47.03      2.32 o
   8   0   4        8.53        9.07      2.29 o
  -9   1   4        0.83        1.18      0.97 o
  -8   1   4       40.60       36.59      2.32 o
  -7   1   4       18.49       15.27      1.04 o
  -6   1   4      143.93      132.39      5.94 o
  -5   1   4        0.43        0.45      0.29 o
  -4   1   4       99.27       86.19      4.10 o
  -3   1   4        0.84        1.17      0.12 o
  -2   1   4      494.83      433.21     14.88 o
  -1   1   4      609.41      599.10     23.63 o
   0   1   4     1417.37     1336.02     33.34 o
   1   1   4      147.38      142.33      3.05 o
   2   1   4     1944.05     1965.77     53.43 o
   3   1   4      906.62      935.58     37.74 o
   4   1   4      268.70      268.51     10.24 o
   5   1   4       47.70       49.57      1.96 o
   6   1   4      414.88      466.50     18.53 o
   7   1   4       16.51       17.07      1.02 o
   8   1   4        0.40       -1.02      1.47 o
  -9   2   4        9.39       10.33      1.15 o
  -8   2   4       35.24       31.14      2.17 o
  -7   2   4        3.84        3.58      0.41 o
  -6   2   4        3.52        5.63      0.43 o
  -5   2   4       88.78       98.01      5.58 o
  -4   2   4      214.59      228.88     14.17 o
  -3   2   4       42.72       48.96      2.33 o
  -2   2   4     1217.73     1194.58     40.14 o
  -1   2   4     1308.87     1367.38     44.08 o
   0   2   4     2348.04     2532.45     70.72 o
   1   2   4       35.54       31.24      1.05 o
   2   2   4      373.96      354.56     11.57 o
   3   2   4      162.81      175.47      6.99 o
   4   2   4      186.04      191.37      9.50 o
   5   2   4      219.33      225.14     10.17 o
   6   2   4      216.46      253.78     10.83 o
   7   2   4      308.89      374.38      8.91 o
   8   2   4        2.11        1.20      1.49 o
  -9   3   4        3.87        5.72      1.14 o
  -8   3   4        1.85        1.74      0.57 o
  -7   3   4       21.99       15.98      1.35 o
  -6   3   4       27.55       27.85      2.37 o
  -5   3   4        8.86        5.83      0.68 o
  -4   3   4       53.27       62.40      4.09 o
  -3   3   4       89.66       93.68      5.13 o
  -2   3   4      111.54      122.26      4.22 o
  -1   3   4        4.20        4.27      0.26 o
   0   3   4      114.34      113.22      3.75 o
   1   3   4     2149.37     2312.51     74.39 o
   2   3   4     1244.10     1203.57     40.64 o
   3   3   4      237.60      207.65     11.15 o
   4   3   4        2.00        2.03      0.44 o
   5   3   4       48.11       41.24      2.38 o
   6   3   4       62.00       62.77      2.45 o
   7   3   4        0.83        3.14      0.88 o
   8   3   4        0.09        1.14      1.49 o
  -9   4   4        1.41        2.63      0.99 o
  -8   4   4        0.76        0.75      0.65 o
  -7   4   4       39.23       39.95      2.36 o
  -6   4   4       56.72       58.48      4.56 o
  -5   4   4        3.95        4.06      0.67 o
  -4   4   4      217.08      249.20     16.82 o
  -3   4   4        3.19        3.87      0.54 o
  -2   4   4      154.03      131.56      4.90 o
  -1   4   4        5.52        5.94      0.51 o
   0   4   4      585.42      537.58     22.16 o
   1   4   4     3068.61     3541.17    130.74 o
   2   4   4       76.74       93.10      4.20 o
   3   4   4      393.47      388.29     19.00 o
   4   4   4       24.07       17.39      0.81 o
   5   4   4      107.97      108.55      7.20 o
   6   4   4        1.27        1.78      0.64 o
   7   4   4       59.21       63.24      3.16 o
   8   4   4        7.81        4.21      2.44 o
  -9   5   4        7.71        6.19      1.60 o
  -8   5   4       40.31       37.35      2.54 o
  -7   5   4        1.02        0.76      0.55 o
  -6   5   4       38.07       32.48      3.00 o
  -5   5   4       35.02       24.71      1.90 o
  -4   5   4      172.78      165.26      9.53 o
  -3   5   4       38.94       33.80      1.24 o
  -2   5   4      582.11      570.13     24.80 o
  -1   5   4      328.43      328.11     13.97 o
   0   5   4      480.56      453.82     18.05 o
   1   5   4     1084.44     1208.72     49.86 o
   2   5   4      324.71      283.21     10.94 o
   3   5   4       67.26       79.91      3.69 o
   4   5   4       84.44       80.35      5.85 o
   5   5   4        7.03        6.12      0.76 o
   6   5   4       91.40       96.60      7.43 o
   7   5   4       29.98       42.52      2.28 o
   8   5   4       39.96       47.89      5.19 o
  -9   6   4        6.19        8.60      1.78 o
  -8   6   4        1.16       -0.88      0.88 o
  -7   6   4       57.74       51.55      4.19 o
  -6   6   4       15.70       11.31      1.23 o
  -5   6   4       39.43       49.34      2.83 o
  -4   6   4       75.75       89.06      5.10 o
  -3   6   4      487.32      619.61     24.77 o
  -2   6   4        6.11        6.01      0.36 o
  -1   6   4      153.23      184.40      8.35 o
   0   6   4       43.40       58.66      2.50 o
   1   6   4        0.82       -0.27      0.27 o
   2   6   4       20.16       19.10      1.24 o
   3   6   4       55.62       66.97      2.95 o
   4   6   4       15.57       12.77      0.53 o
   5   6   4      114.85      119.06      9.83 o
   6   6   4       14.56       12.34      1.24 o
   7   6   4       12.53       16.70      1.84 o
   8   6   4        0.01        0.53      4.11 o
  -9   7   4        0.01        1.33      1.97 o
  -8   7   4        1.49        0.05      0.93 o
  -7   7   4       17.73       15.90      2.66 o
  -6   7   4        0.01        0.27      0.50 o
  -5   7   4       22.25       19.92      1.28 o
  -4   7   4        2.49        5.77      0.57 o
  -3   7   4     1255.71     1522.43     60.93 o
  -2   7   4       62.85       53.89      2.39 o
  -1   7   4       24.34       27.89      1.18 o
   0   7   4      765.47      876.26     32.81 o
   1   7   4      256.59      300.27     13.06 o
   2   7   4      483.71      531.62     22.27 o
   3   7   4        9.93        8.20      0.77 o
   4   7   4        1.23        0.85      0.45 o
   5   7   4        2.50        1.68      0.52 o
   6   7   4       15.17       14.97      1.61 o
   7   7   4       28.76       38.72      4.61 o
  -9   8   4        0.75        1.26      2.66 o
  -8   8   4       16.00       18.67      2.04 o
  -7   8   4       13.94       13.72      2.02 o
  -6   8   4       29.78       27.67      1.99 o
  -5   8   4       15.26       18.22      1.05 o
  -4   8   4        7.38        8.11      0.62 o
  -3   8   4       23.19       19.68      0.97 o
  -2   8   4      187.89      209.69      8.47 o
  -1   8   4      215.39      261.42      9.92 o
   0   8   4        0.05       -0.29      0.29 o
   1   8   4      772.17      928.53     40.25 o
   2   8   4       12.41       12.42      0.55 o
   3   8   4      131.05      132.49      5.63 o
   4   8   4        4.73        5.42      0.50 o
   5   8   4        7.90       10.46      1.13 o
   6   8   4       23.03       21.99      1.41 o
   7   8   4       10.60       13.27      2.00 o
  -8   9   4       22.23       21.87      3.60 o
  -7   9   4        2.84        2.03      0.78 o
  -6   9   4       34.56       36.21      2.21 o
  -5   9   4        0.55        0.66      0.51 o
  -4   9   4      162.62      163.88      6.55 o
  -3   9   4      101.22      119.25      5.97 o
  -2   9   4      996.82     1201.28     54.69 o
  -1   9   4        1.54        1.30      0.25 o
   0   9   4      144.41      159.48      6.11 o
   1   9   4      266.24      270.87     12.96 o
   2   9   4      129.27      126.18      5.29 o
   3   9   4       50.91       52.68      1.96 o
   4   9   4      111.32      122.83      7.20 o
   5   9   4        0.23        0.61      0.51 o
   6   9   4       16.40       17.74      1.41 o
   7   9   4        5.04        9.20      1.80 o
  -8  10   4       15.12       16.30      1.76 o
  -7  10   4        1.10        0.94      1.26 o
  -6  10   4        1.16        1.25      0.72 o
  -5  10   4        1.38        0.80      0.80 o
  -4  10   4        0.03       -0.25      0.25 o
  -3  10   4       88.63       95.34      4.18 o
  -2  10   4       34.25       25.29      1.03 o
  -1  10   4      290.22      313.13     13.83 o
   0  10   4       93.83      114.45      5.18 o
   1  10   4      102.16      101.64      5.38 o
   2  10   4        0.20        0.11      0.35 o
   3  10   4       41.98       41.68      1.92 o
   4  10   4        0.03       -0.42      0.42 o
   5  10   4        0.29        0.57      0.55 o
   6  10   4        5.67        5.53      1.10 o
   7  10   4        3.46        3.99      2.32 o
  -8  11   4        0.21        0.18      1.66 o
  -7  11   4        0.01        0.91      1.01 o
  -6  11   4        9.22        9.18      0.91 o
  -5  11   4       47.42       46.68      1.77 o
  -4  11   4        7.02        7.08      0.49 o
  -3  11   4        7.27        7.93      0.45 o
  -2  11   4        2.42        1.80      0.42 o
  -1  11   4       76.97       80.72      3.22 o
   0  11   4      307.79      371.40     14.03 o
   1  11   4        0.05       -0.33      0.33 o
   2  11   4      195.06      206.86      8.85 o
   3  11   4       34.74       30.20      1.09 o
   4  11   4       39.86       37.85      2.13 o
   5  11   4        1.96        2.57      0.60 o
   6  11   4        3.24        5.48      1.33 o
  -8  12   4       13.50       21.17      7.89 o
  -7  12   4        7.04        9.11      1.74 o
  -6  12   4       14.13       12.51      1.11 o
  -5  12   4        4.00        4.31      0.70 o
  -4  12   4        3.25        4.84      0.61 o
  -3  12   4        0.80       -0.40      0.40 o
  -2  12   4        1.21        1.67      0.37 o
  -1  12   4        9.20        7.18      0.48 o
   0  12   4      175.75      197.99      8.08 o
   1  12   4       27.74       26.73      1.29 o
   2  12   4      455.89      545.38     23.77 o
   3  12   4      189.29      201.74      8.26 o
   4  12   4       13.72       13.25      0.85 o
   5  12   4        0.36       -0.81      0.81 o
   6  12   4        4.97        4.53      1.93 o
  -7  13   4        1.64        1.91      1.40 o
  -6  13   4        1.97        2.50      1.01 o
  -5  13   4       34.69       37.61      2.18 o
  -4  13   4       30.34       31.35      1.57 o
  -3  13   4        2.82        1.67      0.47 o
  -2  13   4       22.27       21.15      1.05 o
  -1  13   4        2.05        2.21      0.35 o
   0  13   4       22.39       20.65      1.14 o
   1  13   4       16.50       16.10      0.78 o
   2  13   4        0.61        0.42      0.48 o
   3  13   4       75.77       72.39      2.74 o
   4  13   4        4.52        4.06      0.60 o
   5  13   4        8.17       10.35      1.00 o
   6  13   4       26.11       29.06      4.92 o
  -7  14   4        3.28        6.98      2.31 o
  -6  14   4        0.09        0.31      0.57 o
  -5  14   4       16.48       15.76      2.19 o
  -4  14   4       10.25       12.03      0.98 o
  -3  14   4       29.02       26.75      1.46 o
  -2  14   4       40.33       51.37      1.93 o
  -1  14   4       19.20       19.14      0.91 o
   0  14   4       14.12       12.71      0.62 o
   1  14   4       35.96       32.86      1.41 o
   2  14   4       33.60       35.30      1.46 o
   3  14   4      107.34      101.12      4.81 o
   4  14   4        3.72        0.99      0.69 o
   5  14   4       50.18       69.89      4.54 o
  -6  15   4        4.41        4.56      1.37 o
  -5  15   4        7.76        8.60      0.93 o
  -4  15   4       12.44        9.05      0.75 o
  -3  15   4        5.03        5.90      0.71 o
  -2  15   4        5.04        5.84      0.44 o
  -1  15   4        1.42        0.96      0.43 o
   0  15   4       14.17       14.64      0.83 o
   1  15   4       16.07       15.23      0.93 o
   2  15   4        1.19        1.63      0.70 o
   3  15   4       99.82      104.51      5.92 o
   4  15   4      145.80      160.29      8.89 o
   5  15   4        3.84        4.80      1.30 o
  -6  16   4        0.63        1.12      2.65 o
  -5  16   4        0.56        2.11      2.08 o
  -4  16   4        2.30        1.49      0.82 o
  -3  16   4        1.99        1.82      0.73 o
  -2  16   4       20.44       20.07      1.47 o
  -1  16   4        2.69        2.96      0.54 o
   0  16   4        0.20       -0.53      0.53 o
   1  16   4        1.62        0.74      0.55 o
   2  16   4        3.35        4.14      0.69 o
   3  16   4        1.91        1.82      0.81 o
   4  16   4       19.25       26.24      3.97 o
   5  16   4        2.97        3.13      2.80 o
  -5  17   4        0.42        0.13      2.34 o
  -4  17   4        0.05        0.74      1.06 o
  -3  17   4        3.34        3.23      0.89 o
  -2  17   4        1.40        1.57      0.53 o
  -1  17   4        0.95        0.92      0.66 o
   0  17   4        6.99        8.31      0.92 o
   1  17   4       12.75       12.25      1.31 o
   2  17   4        0.16        0.58      0.81 o
   3  17   4       12.04        9.82      1.62 o
   4  17   4        0.14        2.02      1.57 o
  -5  18   4        0.61       -2.68      2.68 o
  -4  18   4        0.72        0.89      1.74 o
  -3  18   4        1.66        0.52      1.26 o
  -2  18   4        6.21        6.32      1.10 o
  -1  18   4        8.19        8.21      0.93 o
   0  18   4        2.94        2.83      0.85 o
   1  18   4        6.98        4.70      0.95 o
   2  18   4       13.36       17.09      2.57 o
   3  18   4        1.39        1.49      1.30 o
  -4  19   4        5.12       10.86      3.65 o
  -3  19   4        0.87       -0.64      1.71 o
  -2  19   4        2.63        2.47      1.40 o
  -1  19   4        0.22       -1.57      1.57 o
   0  19   4        1.73        0.94      0.86 o
   1  19   4        1.01        1.94      1.34 o
   2  19   4       16.30       18.46      2.06 o
  -2  20   4        3.74        2.58      2.34 o
  -1  20   4        9.88       10.28      2.24 o
   0  20   4        2.97        0.18      1.98 o
   1  20   4        0.59        3.19      2.60 o
  -9   1   5        0.34        0.24      0.92 o
  -8   1   5       32.19       33.89      2.17 o
  -7   1   5        1.42        1.13      0.26 o
  -6   1   5        0.35        0.51      0.25 o
  -5   1   5       44.00       40.39      1.32 o
  -4   1   5      581.18      578.97     26.91 o
  -3   1   5       57.53       55.39      2.16 o
  -2   1   5      755.57      803.59     22.23 o
  -1   1   5      372.87      379.63     10.85 o
   0   1   5      222.59      230.11      6.27 o
   1   1   5        0.04        4.23      1.48 o
   2   1   5      630.26      612.68     17.84 o
   3   1   5       11.85       12.02      0.55 o
   4   1   5       45.97       39.67      1.72 o
   5   1   5       34.71       35.49      1.86 o
   6   1   5        7.20        8.46      0.87 o
   7   1   5       41.89       43.11      2.30 o
   8   1   5        1.41        3.46      2.76 o
  -9   2   5        6.82        4.53      1.00 o
  -8   2   5        4.87        3.95      0.64 o
  -7   2   5        6.04        5.48      0.44 o
  -6   2   5       50.26       47.40      3.32 o
  -5   2   5        6.44        5.83      0.50 o
  -4   2   5       38.13       39.46      1.51 o
  -3   2   5      503.81      474.34     17.12 o
  -2   2   5       20.87       12.34      0.45 o
  -1   2   5        3.17        2.48      0.25 o
   0   2   5        5.22        5.28      0.24 o
   1   2   5      244.77      263.08      6.95 o
   2   2   5       19.22       16.53      0.93 o
   3   2   5        0.06       -0.12      0.37 o
   4   2   5       53.53       43.08      2.12 o
   5   2   5        7.79        6.59      0.57 o
   6   2   5        0.04        0.06      0.70 o
   7   2   5        0.07        1.21      0.94 o
   8   2   5        0.85       -1.26      2.99 o
  -9   3   5        0.63       -0.62      1.01 o
  -8   3   5       12.38       10.62      0.89 o
  -7   3   5        3.34        1.96      0.50 o
  -6   3   5       22.75       17.61      1.04 o
  -5   3   5      421.12      416.25     34.74 o
  -4   3   5        0.02        0.03      0.18 o
  -3   3   5      720.08      697.63     30.68 o
  -2   3   5      669.77      704.59     23.18 o
  -1   3   5      221.20      200.54      5.37 o
   0   3   5      424.44      384.51     12.74 o
   1   3   5     2280.30     2472.76     77.59 o
   2   3   5      230.98      224.22      6.75 o
   3   3   5      152.53      154.50      6.89 o
   4   3   5      140.29      137.88      6.54 o
   5   3   5       39.93       34.12      1.79 o
   6   3   5       77.50       86.06      2.57 o
   7   3   5       15.12       19.06      1.52 o
   8   3   5        3.62        3.87      3.21 o
  -9   4   5        0.00        0.89      1.13 o
  -8   4   5        1.72       -0.05      0.55 o
  -7   4   5       32.48       23.56      1.31 o
  -6   4   5        3.58        3.50      0.53 o
  -5   4   5       14.16       16.60      1.48 o
  -4   4   5      252.87      254.78     14.98 o
  -3   4   5       32.92       32.12      1.34 o
  -2   4   5       27.51       26.68      0.96 o
  -1   4   5      209.05      223.09      7.59 o
   0   4   5      344.16      376.40     13.04 o
   1   4   5      354.20      360.39     13.36 o
   2   4   5      672.78      693.45     28.43 o
   3   4   5       93.91       79.12      3.25 o
   4   4   5       10.68        9.93      0.93 o
   5   4   5        5.52        4.31      0.62 o
   6   4   5        0.87        0.38      0.61 o
   7   4   5        3.37        5.02      1.77 o
   8   4   5        0.72        6.19      3.33 o
  -9   5   5        0.06       -0.01      1.21 o
  -8   5   5        6.40        7.06      0.76 o
  -7   5   5       15.88       12.96      0.78 o
  -6   5   5        2.89        1.66      0.49 o
  -5   5   5        3.20        2.06      0.34 o
  -4   5   5       82.92       85.16      4.41 o
  -3   5   5      528.72      628.88     23.87 o
  -2   5   5       53.45       58.43      2.99 o
  -1   5   5      876.56      958.53     41.68 o
   0   5   5      463.06      448.91     15.19 o
   1   5   5      355.50      397.86     16.00 o
   2   5   5      172.71      213.04      9.40 o
   3   5   5        2.46        1.59      0.51 o
   4   5   5        0.01        1.03      0.49 o
   5   5   5       81.43       79.83      5.20 o
   6   5   5        3.68        2.46      0.72 o
   7   5   5       27.23       30.79      3.92 o
  -9   6   5        3.90        2.69      1.21 o
  -8   6   5        0.03       -1.03      1.03 o
  -7   6   5       45.56       49.47      4.21 o
  -6   6   5       14.71       12.51      0.93 o
  -5   6   5       19.95       17.67      1.20 o
  -4   6   5       13.93       16.87      0.69 o
  -3   6   5      892.52      925.03     31.69 o
  -2   6   5       97.03      102.15      5.26 o
  -1   6   5       17.44       13.40      0.83 o
   0   6   5       85.99       78.75      3.28 o
   1   6   5       37.41       24.36      0.96 o
   2   6   5      360.53      374.99     15.76 o
   3   6   5      155.06      159.67      8.44 o
   4   6   5      130.39      131.95      8.73 o
   5   6   5        7.79        7.87      1.16 o
   6   6   5        9.14       12.28      1.07 o
   7   6   5       14.91       19.78      2.29 o
  -9   7   5        0.80        2.69      2.52 o
  -8   7   5       40.12       37.31      4.39 o
  -7   7   5       19.89       15.01      1.32 o
  -6   7   5        4.55        2.74      0.51 o
  -5   7   5        0.72        2.07      0.37 o
  -4   7   5       10.82       10.04      0.55 o
  -3   7   5       32.65       38.84      1.66 o
  -2   7   5        5.04        5.05      0.45 o
  -1   7   5      106.83       71.23      2.97 o
   0   7   5       28.99       25.56      1.40 o
   1   7   5        4.56        1.89      0.28 o
   2   7   5        9.65        8.85      0.89 o
   3   7   5      151.01      148.71      6.88 o
   4   7   5        0.70        0.66      0.42 o
   5   7   5        0.64       -0.36      1.07 o
   6   7   5       16.57       18.99      1.33 o
   7   7   5        6.85        8.72      1.73 o
  -9   8   5        2.56        2.79      3.60 o
  -8   8   5        6.68        9.00      1.23 o
  -7   8   5        2.94        1.62      0.85 o
  -6   8   5        5.61        5.81      0.49 o
  -5   8   5       17.51       26.29      1.39 o
  -4   8   5      213.09      240.15      8.74 o
  -3   8   5       60.55       66.57      2.91 o
  -2   8   5       37.16       37.60      1.67 o
  -1   8   5       31.61       34.12      1.21 o
   0   8   5      127.44      144.51      6.07 o
   1   8   5       34.96       25.07      1.32 o
   2   8   5      144.15      154.97      6.35 o
   3   8   5       44.39       44.03      1.92 o
   4   8   5        0.72        0.38      0.42 o
   5   8   5        0.25        0.15      0.51 o
   6   8   5        5.79        3.65      1.54 o
   7   8   5        2.09        3.55      1.79 o
  -8   9   5        0.80        0.40      1.17 o
  -7   9   5      110.85      120.27      7.66 o
  -6   9   5       62.95       72.02      3.06 o
  -5   9   5       85.04       86.09      3.28 o
  -4   9   5      181.66      216.03      8.46 o
  -3   9   5       24.15       20.99      0.85 o
  -2   9   5        0.02       -0.36      0.36 o
  -1   9   5      473.20      472.75     17.15 o
   0   9   5        0.03       -0.12      0.34 o
   1   9   5      176.33      176.52      7.43 o
   2   9   5       26.66       26.95      1.10 o
   3   9   5       29.03       29.06      1.14 o
   4   9   5       48.05       40.91      1.97 o
   5   9   5       30.10       33.49      2.92 o
   6   9   5        0.48        0.85      1.97 o
   7   9   5        0.05        1.26      2.79 o
  -8  10   5        3.16        5.00      1.35 o
  -7  10   5       10.66        7.20      0.98 o
  -6  10   5        0.63        0.38      0.65 o
  -5  10   5        2.10        1.07      0.48 o
  -4  10   5        9.20        9.42      0.96 o
  -3  10   5       92.71       94.31      4.52 o
  -2  10   5     1094.42     1229.90     40.79 o
  -1  10   5      103.68       93.78      3.44 o
   0  10   5       54.92       59.46      2.76 o
   1  10   5        3.76        3.18      0.46 o
   2  10   5       14.66       16.64      0.87 o
   3  10   5        0.02       -0.07      0.41 o
   4  10   5        4.27        3.88      0.57 o
   5  10   5        2.43        1.36      0.67 o
   6  10   5       15.02       22.77      2.21 o
   7  10   5       11.63       17.18      4.06 o
  -8  11   5       19.52       15.65      5.97 o
  -7  11   5        0.63       -0.71      1.24 o
  -6  11   5        0.11        1.44      0.79 o
  -5  11   5        1.34        0.49      0.26 o
  -4  11   5      249.30      284.52     12.21 o
  -3  11   5        0.07        0.43      0.40 o
  -2  11   5        0.61       -0.41      0.41 o
  -1  11   5      376.19      416.47     14.73 o
   0  11   5        2.20        2.85      0.39 o
   1  11   5        1.76        2.09      0.57 o
   2  11   5        6.81        7.86      0.52 o
   3  11   5       37.61       36.31      1.30 o
   4  11   5        0.64        1.12      0.55 o
   5  11   5        1.50        2.77      0.78 o
   6  11   5        3.16        2.95      1.69 o
  -8  12   5        9.42       11.91      2.18 o
  -7  12   5       38.75       40.08      3.31 o
  -6  12   5        3.41        2.85      1.06 o
  -5  12   5      140.18      145.16      7.00 o
  -4  12   5        4.35        3.31      0.51 o
  -3  12   5       18.27       14.09      1.14 o
  -2  12   5       41.50       39.05      1.95 o
  -1  12   5      160.66      170.94      6.68 o
   0  12   5        2.30        4.70      0.41 o
   1  12   5       31.72       31.90      1.72 o
   2  12   5        6.78        7.16      0.61 o
   3  12   5       35.14       29.86      1.51 o
   4  12   5        7.35        9.67      0.82 o
   5  12   5        6.05        8.43      1.31 o
   6  12   5        3.22        5.71      1.93 o
  -7  13   5        0.13       -0.98      2.05 o
  -6  13   5        0.63        0.49      1.01 o
  -5  13   5       27.49       26.85      1.31 o
  -4  13   5        7.27        6.96      0.52 o
  -3  13   5        2.53        1.91      0.54 o
  -2  13   5       25.23       26.82      1.53 o
  -1  13   5       98.37      105.95      3.68 o
   0  13   5       45.75       44.93      1.52 o
   1  13   5       15.82       17.05      0.94 o
   2  13   5        1.56        0.34      0.48 o
   3  13   5       20.83       19.12      1.51 o
   4  13   5       39.54       31.90      2.41 o
   5  13   5        2.26        6.73      1.45 o
  -7  14   5        5.66        6.50      3.57 o
  -6  14   5        2.74        4.01      1.75 o
  -5  14   5        3.95        2.85      1.43 o
  -4  14   5        0.01        0.02      0.44 o
  -3  14   5        6.16        7.74      0.62 o
  -2  14   5       77.18       87.77      2.96 o
  -1  14   5        0.00        0.05      0.32 o
   0  14   5        7.98        6.29      0.62 o
   1  14   5       43.95       48.04      1.89 o
   2  14   5       20.56       16.09      1.24 o
   3  14   5        4.66        4.26      0.93 o
   4  14   5        6.74        5.91      0.92 o
   5  14   5        4.79        7.41      1.52 o
  -6  15   5        1.32        2.11      1.42 o
  -5  15   5        1.50        3.05      0.83 o
  -4  15   5       50.21       49.79      2.78 o
  -3  15   5        1.44        0.93      0.84 o
  -2  15   5        0.00        0.23      0.64 o
  -1  15   5       49.24       49.63      2.43 o
   0  15   5        7.17        7.04      0.90 o
   1  15   5       84.97       94.06      5.07 o
   2  15   5       14.49       15.81      0.86 o
   3  15   5       58.50       49.96      2.09 o
   4  15   5       27.76       24.81      2.07 o
   5  15   5        0.48        4.47      2.79 o
  -6  16   5        0.08        2.13      2.67 o
  -5  16   5        9.89        8.57      1.69 o
  -4  16   5        8.97        7.70      0.96 o
  -3  16   5       36.03       39.82      3.69 o
  -2  16   5        3.43        3.65      0.79 o
  -1  16   5        0.01       -0.30      0.61 o
   0  16   5        1.98        1.76      0.66 o
   1  16   5       14.86       14.56      1.07 o
   2  16   5        5.95        4.68      0.78 o
   3  16   5       62.01       71.26      3.00 o
   4  16   5       28.31       23.86      2.82 o
  -5  17   5        0.05       -3.40      3.40 o
  -4  17   5        0.66        1.65      0.97 o
  -3  17   5       10.17        9.14      0.93 o
  -2  17   5        4.63        3.03      0.77 o
  -1  17   5        0.39        0.24      0.63 o
   0  17   5        5.56        5.19      0.80 o
   1  17   5        0.25        1.69      0.91 o
   2  17   5        0.00        0.14      0.88 o
   3  17   5       11.22        9.95      2.34 o
   4  17   5        1.08        0.29      1.65 o
  -4  18   5        1.38        1.06      1.73 o
  -3  18   5       12.60       14.34      1.45 o
  -2  18   5        1.20       -0.69      1.35 o
  -1  18   5        3.79        5.97      1.31 o
   0  18   5        4.52        3.74      1.29 o
   1  18   5        2.06        3.05      1.14 o
   2  18   5        0.08        0.80      1.60 o
   3  18   5        0.02        0.38      1.55 o
  -3  19   5        0.38        2.58      2.52 o
  -2  19   5        0.30        1.23      1.69 o
  -1  19   5       11.28       11.38      1.77 o
   0  19   5       20.84       21.57      1.99 o
   1  19   5        7.50        5.10      1.32 o
   2  19   5        0.13       -1.57      1.57 o
  -2  20   5       21.35       21.40      4.07 o
  -1  20   5        0.04        1.86      2.54 o
   0  20   5        8.16        2.93      2.64 o
  -9   0   6        0.49        0.17      1.25 o
  -8   0   6       16.54       18.58      2.81 o
  -7   0   6        0.06       -0.10      0.42 o
  -6   0   6      284.37      325.17     24.27 o
  -5   0   6       41.44       47.07      3.48 o
  -4   0   6       22.32        9.19      0.72 o
  -3   0   6     1164.19     1178.52     49.52 o
  -2   0   6      714.84      739.74     30.97 o
  -1   0   6        6.52        5.14      0.51 o
   0   0   6      218.10      294.66     11.69 o
   1   0   6       43.07       21.24      0.88 o
   2   0   6      970.38      955.14     30.28 o
   3   0   6      193.21      173.38     11.36 o
   4   0   6       19.99       18.43      1.03 o
   5   0   6        0.16        0.18      0.86 o
   6   0   6      100.25      101.39      3.63 o
   7   0   6       15.21       16.00      2.60 o
  -9   1   6        0.02       -0.11      0.87 o
  -8   1   6       13.66       11.57      0.86 o
  -7   1   6       63.64       59.50      2.79 o
  -6   1   6        0.98        0.38      0.27 o
  -5   1   6        0.25        0.27      0.22 o
  -4   1   6       45.11       32.97      1.47 o
  -3   1   6     1180.02     1268.21     40.36 o
  -2   1   6      647.77      704.67     19.24 o
  -1   1   6      692.45      744.34     21.93 o
   0   1   6      389.89      422.55     10.01 o
   1   1   6      447.57      437.32      9.48 o
   2   1   6      951.40     1006.91     29.14 o
   3   1   6      686.90      738.29     22.94 o
   4   1   6       93.82       78.37      2.80 o
   5   1   6        0.67        1.44      0.51 o
   6   1   6        0.09       -0.19      0.72 o
   7   1   6       12.15       12.80      1.34 o
  -9   2   6        0.10        0.16      0.89 o
  -8   2   6        4.50        3.57      0.70 o
  -7   2   6        9.54        9.83      0.58 o
  -6   2   6        0.03        0.37      0.22 o
  -5   2   6      188.53      202.66     10.75 o
  -4   2   6       68.82       60.73      2.58 o
  -3   2   6      522.49      561.16     16.93 o
  -2   2   6     6855.39     7942.45    245.22 o
  -1   2   6      731.84      777.30     20.32 o
   0   2   6     1909.37     2137.75     64.26 o
   1   2   6      188.50      229.89      6.72 o
   2   2   6       48.20       57.73      1.58 o
   3   2   6      130.49      133.83      5.15 o
   4   2   6       77.53       77.85      3.63 o
   5   2   6        0.21        0.41      0.44 o
   6   2   6        2.41        0.81      0.82 o
   7   2   6        3.67        3.72      1.38 o
  -9   3   6        8.50       10.08      1.13 o
  -8   3   6        0.74        0.34      0.53 o
  -7   3   6      134.03      132.38      7.09 o
  -6   3   6       40.58       38.28      2.40 o
  -5   3   6       91.42       83.38      5.93 o
  -4   3   6       35.31       29.24      1.29 o
  -3   3   6      214.15      269.62      9.45 o
  -2   3   6      374.20      384.02     13.32 o
  -1   3   6      323.07      361.94      9.90 o
   0   3   6      539.67      535.57     16.57 o
   1   3   6      405.94      440.79     13.97 o
   2   3   6      271.62      273.65      8.44 o
   3   3   6      240.49      240.97      9.01 o
   4   3   6       42.11       37.31      1.69 o
   5   3   6        1.76        1.85      0.55 o
   6   3   6       17.60       17.48      1.00 o
   7   3   6        3.55        3.33      1.17 o
  -9   4   6       37.54       43.34      3.53 o
  -8   4   6       11.80       11.06      0.93 o
  -7   4   6      112.19      109.43      7.74 o
  -6   4   6      136.98      152.96     10.00 o
  -5   4   6        0.04        0.13      0.29 o
  -4   4   6       73.83       79.25      3.69 o
  -3   4   6     1011.56     1150.20     42.14 o
  -2   4   6      193.59      220.56      7.55 o
  -1   4   6      253.43      260.43      8.56 o
   0   4   6       39.85       46.70      1.70 o
   1   4   6      103.75       96.84      3.63 o
   2   4   6       21.86       22.16      0.94 o
   3   4   6      268.98      287.53     15.01 o
   4   4   6       20.29       17.35      1.00 o
   5   4   6        3.76        4.24      0.60 o
   6   4   6        6.02        4.56      0.78 o
   7   4   6       71.41       86.48      4.66 o
  -9   5   6        1.07        0.81      1.18 o
  -8   5   6        3.74        2.52      0.65 o
  -7   5   6      195.69      198.58     14.80 o
  -6   5   6       40.60       45.39      4.27 o
  -5   5   6       74.54       88.64      5.89 o
  -4   5   6        6.71        5.44      0.30 o
  -3   5   6      905.04     1073.08     37.83 o
  -2   5   6        0.32        1.40      0.17 o
  -1   5   6      329.42      354.49     12.02 o
   0   5   6        2.57        0.56      0.23 o
   1   5   6       25.11       28.40      1.19 o
   2   5   6        0.05        0.39      0.45 o
   3   5   6        1.16        1.50      0.42 o
   4   5   6       78.07       84.87      4.96 o
   5   5   6       78.70       76.77      5.75 o
   6   5   6        6.76        7.35      1.05 o
   7   5   6        0.46        0.27      1.51 o
  -9   6   6        2.39        3.72      1.34 o
  -8   6   6        0.08        0.05      0.79 o
  -7   6   6       19.23       16.15      1.07 o
  -6   6   6        5.06        7.68      0.53 o
  -5   6   6      212.13      220.09      9.74 o
  -4   6   6        8.00        7.35      0.39 o
  -3   6   6       80.74       81.29      4.10 o
  -2   6   6       12.64       10.16      0.38 o
  -1   6   6      218.48      232.12      8.75 o
   0   6   6       83.16       74.36      2.84 o
   1   6   6       57.39       63.14      2.70 o
   2   6   6       14.86       12.35      0.56 o
   3   6   6      208.65      201.84      9.05 o
   4   6   6       70.37       66.86      4.59 o
   5   6   6        0.36       -0.15      0.62 o
   6   6   6        0.54        0.38      0.89 o
   7   6   6       42.20       57.41      4.84 o
  -9   7   6        0.01       -1.41      1.41 o
  -8   7   6        0.60       -0.05      0.62 o
  -7   7   6       83.62       82.98      5.76 o
  -6   7   6       93.13       94.61      4.77 o
  -5   7   6       25.78       28.12      1.32 o
  -4   7   6       10.93        8.74      0.56 o
  -3   7   6      184.39      183.75      8.48 o
  -2   7   6      144.28      128.18      5.84 o
  -1   7   6      504.78      437.40     15.66 o
   0   7   6      137.97      162.18      6.47 o
   1   7   6      244.72      233.25      8.89 o
   2   7   6        4.63        3.74      0.51 o
   3   7   6        2.36        4.46      1.06 o
   4   7   6        6.21        3.23      0.50 o
   5   7   6       14.74       12.82      1.28 o
   6   7   6        0.63        0.61      0.89 o
   7   7   6        0.74        1.06      2.78 o
  -9   8   6        0.85        0.73      2.40 o
  -8   8   6       47.31       54.58      6.27 o
  -7   8   6       66.27       83.43      7.73 o
  -6   8   6       48.72       38.87      1.89 o
  -5   8   6        1.25        1.26      0.52 o
  -4   8   6       86.96      112.93      4.60 o
  -3   8   6       72.04       83.02      4.84 o
  -2   8   6       97.62       94.56      3.05 o
  -1   8   6       13.50       11.12      0.56 o
   0   8   6      299.53      293.17     11.93 o
   1   8   6       18.06       13.72      0.64 o
   2   8   6       20.58       20.49      0.95 o
   3   8   6       36.51       36.86      2.10 o
   4   8   6        1.17        0.88      0.57 o
   5   8   6        0.05       -0.48      0.79 o
   6   8   6        4.65        3.53      1.94 o
   7   8   6        2.21       -1.12      2.65 o
  -8   9   6        6.63        5.23      1.32 o
  -7   9   6        0.87       -0.02      0.49 o
  -6   9   6      244.12      286.49     11.15 o
  -5   9   6        5.76        5.38      0.39 o
  -4   9   6      295.51      297.03      9.82 o
  -3   9   6      184.64      197.14      9.64 o
  -2   9   6       90.85       94.51      3.13 o
  -1   9   6       41.12       39.70      1.65 o
   0   9   6       72.62       72.35      2.64 o
   1   9   6       30.30       32.03      1.17 o
   2   9   6        0.21       -0.04      0.34 o
   3   9   6        0.78        0.57      0.36 o
   4   9   6      132.74      138.51      9.08 o
   5   9   6        0.40        1.23      1.10 o
   6   9   6        9.76       15.78      2.06 o
  -8  10   6       22.69       24.86      4.57 o
  -7  10   6        0.96        3.00      0.87 o
  -6  10   6       17.03       14.35      0.99 o
  -5  10   6        9.47        9.34      0.66 o
  -4  10   6       55.21       51.35      2.08 o
  -3  10   6        0.23        0.44      0.45 o
  -2  10   6        2.59        5.07      0.38 o
  -1  10   6       66.26       64.79      2.56 o
   0  10   6        7.03        8.49      0.53 o
   1  10   6       21.49       27.32      1.12 o
   2  10   6        3.31        2.41      0.42 o
   3  10   6      179.35      190.40      6.89 o
   4  10   6        1.90        0.52      0.56 o
   5  10   6       44.53       49.04      2.85 o
   6  10   6        4.69        7.89      3.19 o
  -8  11   6       20.58        8.06      2.20 o
  -7  11   6        0.25       -1.13      1.13 o
  -6  11   6        8.34        7.96      0.81 o
  -5  11   6       29.19       19.94      1.13 o
  -4  11   6        8.84        5.45      0.48 o
  -3  11   6        0.00        0.07      0.39 o
  -2  11   6       70.79       86.03      3.08 o
  -1  11   6        0.99        0.35      0.28 o
   0  11   6       10.03        7.11      0.43 o
   1  11   6       37.88       32.00      1.31 o
   2  11   6        0.18       -0.42      0.42 o
   3  11   6       23.18       19.54      0.85 o
   4  11   6        1.50        1.52      0.59 o
   5  11   6        4.00        2.14      0.82 o
   6  11   6        7.49       10.61      1.77 o
  -8  12   6        2.37        1.36      1.89 o
  -7  12   6        0.12        0.46      0.77 o
  -6  12   6       44.00       41.04      1.54 o
  -5  12   6        0.55        0.05      0.40 o
  -4  12   6       15.99       12.87      0.94 o
  -3  12   6       19.07       12.49      0.93 o
  -2  12   6        4.83        5.44      0.49 o
  -1  12   6       12.89       14.51      0.74 o
   0  12   6       11.27       11.85      0.66 o
   1  12   6        0.00        0.07      0.39 o
   2  12   6      106.58       95.97      3.86 o
   3  12   6       12.45        9.90      0.68 o
   4  12   6        1.88        0.58      0.69 o
   5  12   6        4.39        7.88      1.31 o
   6  12   6        2.66        2.58      2.39 o
  -7  13   6        1.46       -1.50      1.66 o
  -6  13   6       40.67       38.54      3.12 o
  -5  13   6        0.13        0.20      0.43 o
  -4  13   6       49.68       44.93      2.61 o
  -3  13   6       72.43       70.55      2.96 o
  -2  13   6       52.89       49.32      2.05 o
  -1  13   6       48.77       62.95      1.84 o
   0  13   6        8.66        6.29      0.65 o
   1  13   6        4.94        5.08      0.51 o
   2  13   6       13.49       10.23      0.72 o
   3  13   6       19.31       15.47      0.77 o
   4  13   6        0.15        0.21      0.98 o
   5  13   6        0.17       -1.27      1.43 o
  -7  14   6        2.21        0.22      1.86 o
  -6  14   6        0.53        2.78      1.74 o
  -5  14   6        0.35        0.65      0.66 o
  -4  14   6       10.35       10.23      0.73 o
  -3  14   6       17.54       19.79      0.93 o
  -2  14   6        1.11        0.88      0.55 o
  -1  14   6       32.28       33.64      1.01 o
   0  14   6       84.68       92.27      2.99 o
   1  14   6       68.54       62.92      2.63 o
   2  14   6       17.50       13.98      0.79 o
   3  14   6        5.19        4.74      0.83 o
   4  14   6        0.24        0.46      1.23 o
   5  14   6        1.04       -1.41      1.86 o
  -6  15   6        1.11        1.50      2.04 o
  -5  15   6       27.18       22.71      1.94 o
  -4  15   6       31.26       27.15      2.92 o
  -3  15   6       16.49       13.09      0.93 o
  -2  15   6        1.59        2.33      0.66 o
  -1  15   6       78.29       84.73      3.46 o
   0  15   6        6.88        8.48      0.71 o
   1  15   6      121.35      125.99      5.63 o
   2  15   6        0.00        0.26      0.73 o
   3  15   6        2.80        1.25      0.82 o
   4  15   6        0.34        0.78      2.49 o
  -6  16   6        0.47       -1.06      2.58 o
  -5  16   6        0.93        0.80      1.62 o
  -4  16   6        1.40        0.12      0.85 o
  -3  16   6       11.54        6.38      0.84 o
  -2  16   6        0.59        1.28      0.90 o
  -1  16   6        0.86        0.60      0.58 o
   0  16   6       24.25       27.87      2.07 o
   1  16   6       47.19       41.12      3.28 o
   2  16   6        3.96        4.31      0.88 o
   3  16   6        5.94        3.90      1.02 o
   4  16   6        4.83        3.78      1.69 o
  -5  17   6        1.22        2.85      2.64 o
  -4  17   6        7.14        4.98      1.43 o
  -3  17   6       57.85       56.90      4.47 o
  -2  17   6        7.06        5.03      1.05 o
  -1  17   6       55.04       51.31      3.05 o
   0  17   6       38.90       37.51      2.23 o
   1  17   6        7.29        5.82      0.93 o
   2  17   6        2.89        3.24      1.09 o
   3  17   6        4.45        3.10      1.50 o
  -4  18   6        9.16       16.24      4.21 o
  -3  18   6       19.90       14.09      1.77 o
  -2  18   6        6.96        6.06      1.13 o
  -1  18   6        7.69        8.17      1.58 o
   0  18   6       26.53       27.04      1.53 o
   1  18   6        0.28        0.00      0.98 o
   2  18   6        9.99       10.24      1.66 o
  -3  19   6       18.73       17.03      2.47 o
  -2  19   6       15.74       11.79      2.75 o
  -1  19   6        3.41       -1.64      1.64 o
   0  19   6        7.76        7.68      1.62 o
   1  19   6       21.16       19.04      6.19 o
  -9   1   7       31.45       37.64      2.74 o
  -8   1   7        7.02        7.22      0.74 o
  -7   1   7        0.54        0.52      0.31 o
  -6   1   7        6.84        7.34      0.48 o
  -5   1   7      311.55      325.13     13.94 o
  -4   1   7       60.32       43.32      1.58 o
  -3   1   7     1510.18     1630.39     42.82 o
  -2   1   7      504.77      628.81     22.07 o
  -1   1   7     4255.81     5234.77    148.14 o
   0   1   7       30.56       37.60      1.26 o
   1   1   7      890.26      937.84     23.57 o
   2   1   7      210.46      200.72      6.57 o
   3   1   7        3.20        2.37      0.51 o
   4   1   7       21.46       19.26      0.73 o
   5   1   7        1.23        0.10      0.74 o
   6   1   7       12.67       10.88      0.92 o
   7   1   7        0.39       -1.14      1.14 o
  -9   2   7        3.37        2.31      0.89 o
  -8   2   7        7.83        7.30      0.70 o
  -7   2   7        1.98        2.11      0.35 o
  -6   2   7       26.99       28.87      0.99 o
  -5   2   7      138.35      146.60      6.98 o
  -4   2   7      182.48      177.99      6.66 o
  -3   2   7        2.91       10.18      0.48 o
  -2   2   7      643.05      782.96     26.07 o
  -1   2   7     1626.70     1943.06     53.94 o
   0   2   7      422.47      409.33     11.77 o
   1   2   7      681.31      750.13     19.40 o
   2   2   7        4.03        5.39      0.54 o
   3   2   7      443.27      443.78     16.36 o
   4   2   7        5.88        5.27      0.53 o
   5   2   7       25.94       25.96      0.99 o
   6   2   7       10.15        8.38      0.92 o
   7   2   7        0.36        0.50      1.64 o
  -9   3   7       21.00       18.43      1.93 o
  -8   3   7        2.34        1.91      0.72 o
  -7   3   7        0.58        0.28      0.46 o
  -6   3   7        0.07        0.45      0.45 o
  -5   3   7      156.85      163.15      8.34 o
  -4   3   7       43.47       47.27      2.29 o
  -3   3   7        2.57        3.79      0.26 o
  -2   3   7      133.70      142.24      4.83 o
  -1   3   7      241.71      267.52      6.25 o
   0   3   7       44.73       39.71      1.50 o
   1   3   7      168.08      165.24      5.67 o
   2   3   7       14.53       15.86      0.55 o
   3   3   7        0.00       -0.08      0.48 o
   4   3   7       24.72       21.73      0.82 o
   5   3   7        0.12        0.14      0.80 o
   6   3   7        3.71        2.54      0.82 o
   7   3   7        4.41        4.84      1.83 o
  -9   4   7       12.40       10.52      1.27 o
  -8   4   7        1.66        2.47      0.58 o
  -7   4   7      196.46      223.55     16.30 o
  -6   4   7      236.56      301.95     21.83 o
  -5   4   7        0.79        0.16      0.22 o
  -4   4   7      415.57      475.91     15.88 o
  -3   4   7       49.68       62.42      2.16 o
  -2   4   7       19.90       18.41      0.76 o
  -1   4   7      249.04      261.48      7.80 o
   0   4   7      596.68      716.22     21.69 o
   1   4   7      279.36      296.72      9.19 o
   2   4   7       79.17       91.24      3.79 o
   3   4   7       56.74       56.93      2.08 o
   4   4   7       68.89       63.47      3.59 o
   5   4   7       12.70       12.41      0.91 o
   6   4   7        1.12        0.13      0.96 o
   7   4   7        0.88        0.01      1.69 o
  -9   5   7        7.21        7.64      1.40 o
  -8   5   7        7.10        8.27      0.98 o
  -7   5   7        4.31        4.50      0.59 o
  -6   5   7      203.73      226.47     15.05 o
  -5   5   7       19.57       17.75      0.96 o
  -4   5   7       43.23       43.51      1.38 o
  -3   5   7      164.01      162.48      5.61 o
  -2   5   7      163.85      166.86      4.67 o
  -1   5   7       33.02       36.93      1.34 o
   0   5   7        0.01        0.19      0.26 o
   1   5   7       26.79       43.27      1.65 o
   2   5   7      192.78      210.30      8.52 o
   3   5   7       32.63       27.88      1.80 o
   4   5   7      125.24      120.13      7.35 o
   5   5   7        9.96        8.05      0.81 o
   6   5   7        6.42        4.23      1.22 o
   7   5   7        0.09        1.66      2.99 o
  -9   6   7        0.38       -1.20      1.20 o
  -8   6   7       25.85       28.72      2.50 o
  -7   6   7       14.87       15.46      1.49 o
  -6   6   7        2.82        1.43      0.45 o
  -5   6   7      184.82      197.75      8.35 o
  -4   6   7       21.99       21.98      0.91 o
  -3   6   7       13.76       12.13      0.44 o
  -2   6   7      261.03      287.16     10.57 o
  -1   6   7      281.44      308.61     12.06 o
   0   6   7      322.54      321.95     10.98 o
   1   6   7      403.18      407.44     12.98 o
   2   6   7        0.68        0.63      0.35 o
   3   6   7      148.17      145.48      8.00 o
   4   6   7        2.95        2.97      0.66 o
   5   6   7        2.86        2.04      0.83 o
   6   6   7        3.18        4.24      1.18 o
   7   6   7        0.87       10.38      4.73 o
  -9   7   7        2.18        2.92      2.01 o
  -8   7   7      126.78      137.39     12.80 o
  -7   7   7       53.17       53.24      3.36 o
  -6   7   7        1.13        1.67      0.37 o
  -5   7   7       29.67       29.76      1.04 o
  -4   7   7        4.88        4.94      0.39 o
  -3   7   7       42.90       47.96      1.95 o
  -2   7   7        7.68       12.42      0.46 o
  -1   7   7        1.78        2.71      0.27 o
   0   7   7       10.14       12.50      0.47 o
   1   7   7        0.31        1.36      0.33 o
   2   7   7       38.91       34.62      1.63 o
   3   7   7        0.04       -0.40      0.41 o
   4   7   7       37.53       30.35      2.62 o
   5   7   7        8.62        9.31      0.99 o
   6   7   7        3.19        5.50      1.81 o
  -9   8   7        9.86       13.90      3.04 o
  -8   8   7        0.46        0.13      1.11 o
  -7   8   7        6.23        7.11      0.88 o
  -6   8   7       45.52       44.98      1.58 o
  -5   8   7        5.06        5.44      0.56 o
  -4   8   7       43.14       41.90      1.19 o
  -3   8   7      104.75      118.03      4.61 o
  -2   8   7        1.31        0.93      0.23 o
  -1   8   7       44.89       46.70      2.11 o
   0   8   7        4.45        4.70      0.38 o
   1   8   7        0.10        0.25      0.30 o
   2   8   7      105.71      119.90      4.53 o
   3   8   7       44.55       30.72      1.79 o
   4   8   7        5.52        3.67      0.73 o
   5   8   7       67.53       67.36      6.17 o
   6   8   7        0.51        0.69      2.29 o
  -8   9   7       22.25       15.74      2.52 o
  -7   9   7       61.25       60.74      3.32 o
  -6   9   7       14.31       11.13      0.69 o
  -5   9   7        0.26       -0.11      0.35 o
  -4   9   7       12.01       12.47      0.70 o
  -3   9   7       11.18        8.60      0.46 o
  -2   9   7        8.25       10.22      0.53 o
  -1   9   7       36.21       41.39      1.62 o
   0   9   7        0.89        0.45      0.30 o
   1   9   7       64.04       62.80      2.54 o
   2   9   7       58.10       55.41      2.72 o
   3   9   7      102.39       85.90      3.63 o
   4   9   7        3.48        3.40      0.63 o
   5   9   7        5.06        4.02      1.12 o
   6   9   7        1.34        1.67      3.17 o
  -8  10   7        9.78       10.13      1.55 o
  -7  10   7        0.43        1.39      0.84 o
  -6  10   7       27.30       31.72      1.45 o
  -5  10   7       66.80       72.00      2.84 o
  -4  10   7        1.17        2.33      0.39 o
  -3  10   7        4.18        6.35      0.53 o
  -2  10   7       90.27       85.39      3.33 o
  -1  10   7        1.56        2.65      0.36 o
   0  10   7       28.14       27.22      1.05 o
   1  10   7      108.82      122.60      4.69 o
   2  10   7        0.01        0.46      0.46 o
   3  10   7        8.39       10.32      0.96 o
   4  10   7       51.13       48.43      2.97 o
   5  10   7       17.40       14.37      2.14 o
   6  10   7        1.66        4.71      3.79 o
  -8  11   7        8.88       11.57      1.92 o
  -7  11   7        0.12        2.07      1.51 o
  -6  11   7       64.85       65.04      2.91 o
  -5  11   7       51.56       52.75      2.25 o
  -4  11   7        0.02        0.26      0.45 o
  -3  11   7        4.90        3.28      0.51 o
  -2  11   7       33.31       37.52      1.53 o
  -1  11   7        0.82        0.69      0.37 o
   0  11   7       77.74       68.38      2.91 o
   1  11   7        0.12        0.01      0.41 o
   2  11   7      510.30      540.41     18.39 o
   3  11   7        9.26        7.70      0.79 o
   4  11   7       26.64       25.88      1.17 o
   5  11   7        9.79       14.71      1.61 o
   6  11   7        9.30        8.58      3.06 o
  -7  12   7        0.20        1.53      1.38 o
  -6  12   7        0.43       -0.26      0.89 o
  -5  12   7       40.36       40.90      1.23 o
  -4  12   7       66.96       61.52      2.99 o
  -3  12   7       58.25       60.59      2.62 o
  -2  12   7       94.19       88.29      2.87 o
  -1  12   7       54.18       59.12      1.91 o
   0  12   7      180.30      173.15      6.99 o
   1  12   7       75.84       77.56      3.10 o
   2  12   7      239.42      233.81      8.48 o
   3  12   7       27.40       26.83      1.14 o
   4  12   7        0.58        1.07      0.91 o
   5  12   7       46.81       54.37      3.72 o
  -7  13   7        3.17        0.34      2.26 o
  -6  13   7        5.24        8.75      2.95 o
  -5  13   7        0.76        0.44      0.67 o
  -4  13   7        9.62        8.18      0.67 o
  -3  13   7       50.81       58.75      2.32 o
  -2  13   7        0.31       -0.43      0.57 o
  -1  13   7       35.84       39.61      1.51 o
   0  13   7       36.15       28.26      1.38 o
   1  13   7        1.21        1.23      0.58 o
   2  13   7       11.90       14.50      0.97 o
   3  13   7       13.18       12.29      0.90 o
   4  13   7        7.37        9.92      1.13 o
   5  13   7        5.75        5.59      2.11 o
  -7  14   7        9.97       11.72      2.35 o
  -6  14   7        1.66        0.37      2.52 o
  -5  14   7        4.81        4.73      1.04 o
  -4  14   7       80.04       83.87      3.95 o
  -3  14   7       55.97       62.69      2.89 o
  -2  14   7      479.41      560.18     23.80 o
  -1  14   7       13.42       12.92      0.98 o
   0  14   7      165.09      157.44      6.07 o
   1  14   7       26.45       22.98      1.20 o
   2  14   7        9.38        7.22      0.81 o
   3  14   7        3.97        3.13      0.79 o
   4  14   7       21.80       25.30      2.20 o
  -6  15   7        0.07        0.96      1.67 o
  -5  15   7        0.54       -1.80      1.80 o
  -4  15   7        2.77        3.55      0.96 o
  -3  15   7       29.17       29.66      2.10 o
  -2  15   7       13.80       11.12      0.85 o
  -1  15   7       96.85      108.57      4.39 o
   0  15   7        9.30       13.41      0.84 o
   1  15   7       16.11       16.22      1.48 o
   2  15   7        8.97        7.85      0.98 o
   3  15   7        1.90        0.02      0.98 o
   4  15   7        0.07        1.09      1.52 o
  -6  16   7        0.01        3.80      3.66 o
  -5  16   7        3.46        1.80      1.79 o
  -4  16   7       33.68       27.60      1.67 o
  -3  16   7       58.10       61.68      4.88 o
  -2  16   7       24.45       16.53      1.52 o
  -1  16   7       15.39       15.77      0.95 o
   0  16   7       16.67       13.87      1.00 o
   1  16   7        9.23        7.52      0.92 o
   2  16   7       19.28       16.14      1.35 o
   3  16   7        2.30        1.76      1.12 o
  -5  17   7        0.66       -2.40      2.66 o
  -4  17   7       62.12       57.91      8.16 o
  -3  17   7       70.23       67.60      6.57 o
  -2  17   7       22.82       25.99      1.77 o
  -1  17   7        0.74       -0.58      0.95 o
   0  17   7        0.00        0.82      0.86 o
   1  17   7        6.14        4.59      1.17 o
   2  17   7        9.67       14.44      2.17 o
   3  17   7        1.14        0.88      1.94 o
  -4  18   7        3.12       -2.68      2.68 o
  -3  18   7        4.08        2.20      1.94 o
  -2  18   7        6.51        5.61      5.14 o
  -1  18   7        0.14        0.56      1.16 o
   0  18   7        1.33       -1.05      1.31 o
   1  18   7        4.13        4.14      1.30 o
   2  18   7        4.55        2.96      1.35 o
  -3  19   7        6.66       12.19      3.42 o
  -2  19   7        4.21        5.71      2.54 o
  -1  19   7        8.75        5.52      2.08 o
   0  19   7       10.99       11.49      1.87 o
  -9   0   8       22.26       24.99      3.73 o
  -8   0   8      216.45      265.47     28.01 o
  -7   0   8        3.88        6.23      0.73 o
  -6   0   8      317.63      353.54     20.59 o
  -5   0   8      907.68     1023.66     60.96 o
  -4   0   8      281.20      335.14     14.10 o
  -3   0   8       28.19       23.51      1.54 o
  -2   0   8      615.85      672.28     26.72 o
  -1   0   8      492.69      654.42     25.86 o
   0   0   8      849.38     1047.34     31.71 o
   1   0   8      122.12      121.83      4.17 o
   2   0   8       54.14       51.52      2.96 o
   3   0   8        0.13        0.47      0.62 o
   4   0   8       10.13        8.08      1.03 o
   5   0   8       62.70       58.60      2.62 o
   6   0   8        5.91        5.69      1.28 o
   7   0   8        0.37       -0.39      2.45 o
  -9   1   8        4.56        2.54      0.94 o
  -8   1   8       21.40       24.50      1.91 o
  -7   1   8        3.12        1.53      0.36 o
  -6   1   8      775.24      927.64     31.83 o
  -5   1   8      113.77      122.55      4.72 o
  -4   1   8       10.21       10.22      0.33 o
  -3   1   8        0.91        1.65      0.28 o
  -2   1   8        0.19        2.03      0.44 o
  -1   1   8      552.40      560.68     14.99 o
   0   1   8      297.44      303.35      7.63 o
   1   1   8      465.12      449.00     11.55 o
   2   1   8       11.45       11.07      0.51 o
   3   1   8        7.55        8.51      0.56 o
   4   1   8       76.41       71.58      3.27 o
   5   1   8        0.54        0.44      0.73 o
   6   1   8       29.34       31.97      1.33 o
   7   1   8        0.38       -1.05      2.29 o
  -9   2   8        5.95        4.61      1.17 o
  -8   2   8       53.34       68.17      4.64 o
  -7   2   8       15.20       13.26      0.58 o
  -6   2   8      470.22      564.16     22.76 o
  -5   2   8      183.87      204.12      8.34 o
  -4   2   8       52.50       61.63      2.70 o
  -3   2   8       84.48       96.14      3.80 o
  -2   2   8      549.26      706.03     22.33 o
  -1   2   8      560.69      664.97     16.74 o
   0   2   8      154.68      170.15      5.68 o
   1   2   8      714.07      766.60     22.27 o
   2   2   8       96.71      101.79      4.10 o
   3   2   8      200.10      202.61      9.05 o
   4   2   8       29.86       29.04      1.85 o
   5   2   8       57.05       56.32      1.88 o
   6   2   8        2.06        2.21      1.21 o
   7   2   8        7.43        5.91      2.78 o
  -9   3   8        0.17       -0.27      1.08 o
  -8   3   8       18.25       18.84      1.49 o
  -7   3   8      101.66      119.63      7.10 o
  -6   3   8       83.46       79.60      5.40 o
  -5   3   8        7.80        7.29      0.49 o
  -4   3   8        2.35        1.33      0.22 o
  -3   3   8       80.76       94.78      4.23 o
  -2   3   8       16.01       20.17      0.57 o
  -1   3   8       92.21       93.49      2.58 o
   0   3   8        9.45        9.81      0.51 o
   1   3   8        5.04        5.16      0.45 o
   2   3   8       84.86       83.33      3.46 o
   3   3   8      126.60      113.96      5.16 o
   4   3   8       34.01       28.84      1.79 o
   5   3   8        7.80        7.89      0.89 o
   6   3   8        0.04       -1.29      1.29 o
  -9   4   8        0.07        2.43      2.24 o
  -8   4   8       78.09       88.04      9.08 o
  -7   4   8      158.95      208.32     14.84 o
  -6   4   8        2.22        3.50      0.49 o
  -5   4   8      101.32      109.65      4.19 o
  -4   4   8       89.14       93.47      4.61 o
  -3   4   8      150.52      145.48      5.66 o
  -2   4   8       99.87      102.86      2.98 o
  -1   4   8      204.24      212.35      5.87 o
   0   4   8      243.33      264.42      7.88 o
   1   4   8        0.31        0.42      0.34 o
   2   4   8       52.27       46.58      2.09 o
   3   4   8       22.10       19.02      0.90 o
   4   4   8        0.02       -0.26      0.60 o
   5   4   8        0.14        0.82      0.63 o
   6   4   8        1.99        1.98      0.98 o
  -9   5   8       12.13       10.75      2.45 o
  -8   5   8        5.80        4.58      0.89 o
  -7   5   8       23.21       22.73      1.19 o
  -6   5   8      378.62      430.43     19.89 o
  -5   5   8      335.77      367.36     15.02 o
  -4   5   8       42.30       47.76      1.80 o
  -3   5   8        0.57        0.69      0.22 o
  -2   5   8       40.04       41.63      1.33 o
  -1   5   8      633.47      643.23     19.02 o
   0   5   8      131.51      133.83      4.96 o
   1   5   8       11.89       11.24      0.45 o
   2   5   8       10.58        9.67      0.64 o
   3   5   8       89.20       95.72      4.72 o
   4   5   8       52.50       41.70      2.85 o
   5   5   8       69.27       70.05      3.38 o
   6   5   8       10.90       11.49      1.42 o
  -9   6   8        0.45       -0.03      1.52 o
  -8   6   8       38.05       37.61      4.05 o
  -7   6   8       92.74      107.26      4.84 o
  -6   6   8       30.49       27.35      1.05 o
  -5   6   8       35.30       35.64      1.51 o
  -4   6   8      153.20      160.09      6.16 o
  -3   6   8       10.34        8.15      0.47 o
  -2   6   8       42.42       47.84      1.79 o
  -1   6   8      113.36      108.19      3.88 o
   0   6   8      258.59      282.86      9.12 o
   1   6   8       30.13       24.30      1.07 o
   2   6   8       70.13       68.62      3.33 o
   3   6   8      128.25      128.08      7.42 o
   4   6   8       84.79       86.98      6.94 o
   5   6   8        1.23        0.56      0.91 o
   6   6   8        0.02       -0.98      1.36 o
  -9   7   8        1.97        0.21      1.90 o
  -8   7   8        0.14       -0.72      0.74 o
  -7   7   8        4.39        3.80      0.85 o
  -6   7   8        0.70        0.91      0.30 o
  -5   7   8       17.02       17.23      0.62 o
  -4   7   8       23.59       22.35      1.02 o
  -3   7   8        1.82        1.07      0.23 o
  -2   7   8       46.88       57.93      1.97 o
  -1   7   8       47.65       37.76      1.56 o
   0   7   8      171.21      195.07      7.71 o
   1   7   8       28.23       32.83      1.28 o
   2   7   8        4.57        3.80      0.45 o
   3   7   8      256.42      249.50     13.38 o
   4   7   8        4.12        4.88      0.85 o
   5   7   8       25.31       18.92      1.20 o
   6   7   8        7.35        4.56      1.72 o
  -8   8   8        8.49       10.13      1.47 o
  -7   8   8        2.54        1.08      0.90 o
  -6   8   8       14.75       14.19      0.68 o
  -5   8   8        1.44        1.46      0.47 o
  -4   8   8        0.00       -0.26      0.28 o
  -3   8   8        2.80        3.67      0.32 o
  -2   8   8      263.22      273.61     10.10 o
  -1   8   8       57.69       64.15      3.13 o
   0   8   8        2.57        3.11      0.41 o
   1   8   8        5.51        2.79      0.42 o
   2   8   8      181.13      160.60      6.64 o
   3   8   8      152.28      130.28      6.97 o
   4   8   8        6.04        4.38      0.74 o
   5   8   8       15.49       11.02      1.29 o
   6   8   8       16.27       24.48      6.50 o
  -8   9   8        7.26        7.93      1.39 o
  -7   9   8       11.27       12.57      1.07 o
  -6   9   8       32.84       35.89      1.23 o
  -5   9   8      185.25      213.29      6.62 o
  -4   9   8       47.73       52.69      1.66 o
  -3   9   8        5.88        5.83      0.55 o
  -2   9   8       18.08       18.22      0.87 o
  -1   9   8       62.43       57.70      2.54 o
   0   9   8      139.97      137.89      5.10 o
   1   9   8       27.29       20.45      0.80 o
   2   9   8        8.18        7.21      0.52 o
   3   9   8        4.14        2.79      0.57 o
   4   9   8       69.11       75.56      3.57 o
   5   9   8        5.01        5.94      1.32 o
   6   9   8       12.75       12.59      3.47 o
  -8  10   8        6.72        7.53      1.40 o
  -7  10   8       54.51       61.18      4.11 o
  -6  10   8        3.83        3.92      0.85 o
  -5  10   8      117.04      136.40      3.99 o
  -4  10   8        0.90        0.50      0.37 o
  -3  10   8       19.33       20.55      0.94 o
  -2  10   8      389.90      444.20     17.70 o
  -1  10   8      103.38      103.73      4.34 o
   0  10   8      174.21      164.50      6.66 o
   1  10   8       72.04       57.35      2.47 o
   2  10   8        1.73        0.99      0.51 o
   3  10   8       14.12       11.71      0.85 o
   4  10   8       57.13       54.56      3.71 o
   5  10   8        2.46        0.14      1.27 o
  -8  11   8        2.14        0.40      2.82 o
  -7  11   8       46.18       47.70      5.48 o
  -6  11   8        0.25        0.21      0.80 o
  -5  11   8       14.27       14.31      0.67 o
  -4  11   8        1.00        1.40      0.53 o
  -3  11   8        8.24        6.40      0.55 o
  -2  11   8      202.79      212.57      8.90 o
  -1  11   8      222.91      240.24      9.59 o
   0  11   8        7.46        4.57      0.46 o
   1  11   8       26.50       20.30      0.86 o
   2  11   8        0.98        0.05      0.68 o
   3  11   8       44.13       41.91      2.65 o
   4  11   8        7.88        7.71      0.97 o
   5  11   8        0.29        1.10      2.23 o
  -7  12   8        9.61        5.12      1.51 o
  -6  12   8        2.49        3.80      1.09 o
  -5  12   8        5.46        5.13      0.43 o
  -4  12   8        0.30        0.81      0.52 o
  -3  12   8       12.40        8.41      0.69 o
  -2  12   8        1.73        3.83      0.56 o
  -1  12   8        6.94        6.05      0.59 o
   0  12   8       14.08       15.64      0.82 o
   1  12   8        8.14        8.81      0.58 o
   2  12   8       35.01       25.07      1.20 o
   3  12   8        2.37        0.91      0.72 o
   4  12   8        5.99        5.48      1.14 o
   5  12   8        4.86        8.23      2.49 o
  -7  13   8       21.44       33.56      8.56 o
  -6  13   8        0.01        0.38      1.33 o
  -5  13   8       79.17       89.17      3.57 o
  -4  13   8        1.77        2.24      0.49 o
  -3  13   8      135.32      151.91      8.47 o
  -2  13   8      186.19      221.34      8.83 o
  -1  13   8       19.26       16.30      0.87 o
   0  13   8        1.15        0.38      0.49 o
   1  13   8        2.63        0.97      0.56 o
   2  13   8        0.08        1.19      0.69 o
   3  13   8        3.98        2.52      0.84 o
   4  13   8        0.09       -0.63      1.40 o
  -6  14   8        0.22       -1.36      1.36 o
  -5  14   8        0.04       -0.10      0.90 o
  -4  14   8        6.20        4.57      0.74 o
  -3  14   8       99.82      119.43      7.40 o
  -2  14   8       17.80       14.11      0.87 o
  -1  14   8        0.82        0.28      0.70 o
   0  14   8        0.08       -0.55      0.55 o
   1  14   8        2.77        2.28      0.77 o
   2  14   8        0.75        1.50      1.37 o
   3  14   8        3.60        2.74      0.97 o
   4  14   8        1.22        0.04      1.90 o
  -6  15   8        2.02        5.91      2.38 o
  -5  15   8       15.16       14.12      1.78 o
  -4  15   8       56.17       60.76      8.86 o
  -3  15   8        0.17       -0.54      0.77 o
  -2  15   8       52.69       50.89      1.96 o
  -1  15   8       41.39       38.93      2.22 o
   0  15   8       19.10       15.35      1.60 o
   1  15   8       14.05       10.97      1.00 o
   2  15   8        1.75        1.67      0.99 o
   3  15   8        0.26        1.10      1.11 o
  -5  16   8        2.90        0.20      2.27 o
  -4  16   8       20.83       19.90      2.18 o
  -3  16   8       20.50       14.21      2.13 o
  -2  16   8        2.99        4.51      1.30 o
  -1  16   8        8.60       10.27      1.04 o
   0  16   8       11.54       12.43      1.16 o
   1  16   8        0.07        0.75      0.89 o
   2  16   8        8.36        7.12      1.11 o
   3  16   8        0.35        1.97      1.28 o
  -5  17   8        7.98        9.06      3.98 o
  -4  17   8        2.33        0.73      1.86 o
  -3  17   8       11.20        2.66      2.80 o
  -2  17   8        2.65        4.32      1.47 o
  -1  17   8       14.11        9.53      1.24 o
   0  17   8        3.85        3.14      0.89 o
   1  17   8        0.83        0.30      1.06 o
   2  17   8        6.94        6.96      1.51 o
  -2  18   8        0.09       -2.53      2.68 o
  -1  18   8        2.32        3.43      1.48 o
   0  18   8       29.40       25.59      2.08 o
   1  18   8       15.59       14.83      3.23 o
  -9   1   9       24.75       18.19      2.20 o
  -8   1   9       20.77       20.15      1.44 o
  -7   1   9      183.13      229.00      7.93 o
  -6   1   9      328.17      394.09     17.13 o
  -5   1   9      347.62      383.86     12.74 o
  -4   1   9       38.60       35.71      1.57 o
  -3   1   9       46.58       53.83      1.96 o
  -2   1   9      485.88      498.50     12.77 o
  -1   1   9       91.91       98.45      2.73 o
   0   1   9      104.32      115.55      3.04 o
   1   1   9        8.92        7.40      0.49 o
   2   1   9      177.00      182.57      6.43 o
   3   1   9       21.43       19.30      0.82 o
   4   1   9       20.96       19.78      0.88 o
   5   1   9        5.52        5.20      0.86 o
   6   1   9        1.21        4.27      1.27 o
  -9   2   9        1.75       -2.87      2.87 o
  -8   2   9        5.32        5.93      0.79 o
  -7   2   9       22.18       21.90      1.18 o
  -6   2   9      400.17      477.17     18.55 o
  -5   2   9       97.20      109.54      3.62 o
  -4   2   9      463.18      508.18     16.67 o
  -3   2   9       47.47       58.04      2.86 o
  -2   2   9       12.92        9.54      0.47 o
  -1   2   9        2.57        1.68      0.41 o
   0   2   9       53.01       47.46      1.43 o
   1   2   9        0.00       -0.34      0.34 o
   2   2   9       53.99       58.33      2.26 o
   3   2   9        1.19        0.86      0.52 o
   4   2   9       20.41       18.88      0.92 o
   5   2   9       24.65       27.79      1.79 o
   6   2   9       33.83       38.60      2.37 o
  -9   3   9       36.92       27.53      3.60 o
  -8   3   9        2.72        1.91      0.73 o
  -7   3   9      173.36      205.54     10.61 o
  -6   3   9       10.37        9.89      0.79 o
  -5   3   9      153.17      162.12      5.67 o
  -4   3   9      683.34      719.24     30.37 o
  -3   3   9       35.50       34.92      1.59 o
  -2   3   9       48.29       44.40      1.20 o
  -1   3   9       50.31       46.53      1.35 o
   0   3   9       60.78       57.25      1.87 o
   1   3   9      105.55      107.72      3.19 o
   2   3   9       24.03       23.68      0.89 o
   3   3   9       15.66       12.75      0.68 o
   4   3   9        4.76        2.84      0.86 o
   5   3   9        6.45        6.65      0.99 o
   6   3   9        1.68        2.37      1.33 o
  -9   4   9        2.25        0.33      2.34 o
  -8   4   9       18.14       15.89      1.46 o
  -7   4   9       67.98       73.74      4.05 o
  -6   4   9       34.66       37.09      2.51 o
  -5   4   9        0.06        0.15      0.21 o
  -4   4   9     1010.18     1143.87     52.06 o
  -3   4   9        2.42        3.34      0.28 o
  -2   4   9      415.93      471.23     12.86 o
  -1   4   9      104.94      146.51      3.48 o
   0   4   9        0.56        0.35      0.27 o
   1   4   9      113.26      117.14      5.06 o
   2   4   9       52.98       52.19      1.65 o
   3   4   9      152.35      145.87      8.01 o
   4   4   9      229.65      243.49     11.39 o
   5   4   9        2.22        1.96      1.00 o
   6   4   9        0.09       -0.59      1.32 o
  -9   5   9        2.11       -1.20      3.65 o
  -8   5   9       12.34       14.62      1.08 o
  -7   5   9       19.68       19.48      1.05 o
  -6   5   9      138.43      151.72      6.35 o
  -5   5   9      383.45      439.18     14.34 o
  -4   5   9        0.04        1.28      0.36 o
  -3   5   9      116.64      130.21      4.48 o
  -2   5   9      199.68      186.52      5.37 o
  -1   5   9      957.88     1029.62     29.77 o
   0   5   9       20.94       14.61      0.74 o
   1   5   9       18.98       17.27      0.85 o
   2   5   9       14.32       12.91      0.71 o
   3   5   9        3.24        2.30      0.58 o
   4   5   9       15.63       16.30      1.06 o
   5   5   9       10.83       10.89      1.06 o
   6   5   9       18.88       18.95      2.05 o
  -9   6   9        0.42        2.40      2.73 o
  -8   6   9        5.39        6.79      2.30 o
  -7   6   9        1.15        1.77      0.72 o
  -6   6   9      127.80      129.68      5.54 o
  -5   6   9      125.42      138.80      5.11 o
  -4   6   9      108.17      104.12      3.91 o
  -3   6   9      300.49      338.91     13.64 o
  -2   6   9       57.24       52.91      1.79 o
  -1   6   9       82.46      112.04      3.24 o
   0   6   9       27.24       29.48      1.29 o
   1   6   9       98.73       88.63      3.67 o
   2   6   9       40.16       30.36      1.42 o
   3   6   9       42.39       34.12      1.51 o
   4   6   9        5.58        5.44      0.87 o
   5   6   9       24.62       29.67      2.44 o
   6   6   9        1.78       -1.25      1.65 o
  -9   7   9        0.00       -2.94      2.94 o
  -8   7   9        0.14       -0.60      1.58 o
  -7   7   9        5.92        5.78      1.06 o
  -6   7   9        0.00       -0.04      0.22 o
  -5   7   9        1.90        2.38      0.31 o
  -4   7   9       67.31       69.78      1.91 o
  -3   7   9       29.35       30.52      1.21 o
  -2   7   9        1.00        0.02      0.28 o
  -1   7   9      263.07      267.44     12.01 o
   0   7   9      795.93      879.64     29.38 o
   1   7   9       20.50       19.62      0.80 o
   2   7   9       49.68       47.45      1.65 o
   3   7   9       46.14       40.94      2.83 o
   4   7   9        5.72        5.00      1.01 o
   5   7   9        0.00       -1.16      1.31 o
   6   7   9        1.03       -3.05      3.33 o
  -8   8   9        0.55       -0.70      1.79 o
  -7   8   9        1.06        0.02      0.81 o
  -6   8   9       27.15       28.53      0.93 o
  -5   8   9       67.79       73.11      2.69 o
  -4   8   9      717.89      856.17     30.24 o
  -3   8   9      159.04      166.43      7.78 o
  -2   8   9      157.93      166.37      7.38 o
  -1   8   9       36.50       37.34      1.37 o
   0   8   9       41.12       37.51      1.61 o
   1   8   9      150.52      158.93      6.70 o
   2   8   9       40.35       34.98      1.26 o
   3   8   9       25.01       21.22      1.66 o
   4   8   9       11.39       10.33      1.01 o
   5   8   9       39.40       46.74      3.34 o
  -8   9   9       18.85       19.25      2.69 o
  -7   9   9       17.34       17.81      1.37 o
  -6   9   9       30.79       31.46      1.79 o
  -5   9   9      207.21      242.82      7.80 o
  -4   9   9        9.49        8.15      0.60 o
  -3   9   9      263.46      321.79     13.52 o
  -2   9   9      135.10      149.77      5.77 o
  -1   9   9      649.29      751.72     29.78 o
   0   9   9       74.94       62.38      2.63 o
   1   9   9       18.04       16.14      1.04 o
   2   9   9       49.07       41.69      1.36 o
   3   9   9       42.58       40.31      2.32 o
   4   9   9       57.50       62.63      3.31 o
   5   9   9        2.34       -1.20      2.27 o
  -8  10   9        1.80       -0.27      2.37 o
  -7  10   9       12.01       16.70      1.62 o
  -6  10   9       17.40       15.66      0.56 o
  -5  10   9       12.59       15.18      0.85 o
  -4  10   9       13.03       11.88      0.52 o
  -3  10   9      281.88      334.40     16.23 o
  -2  10   9      154.41      189.40      6.41 o
  -1  10   9      603.89      698.23     28.11 o
   0  10   9       44.55       38.01      1.64 o
   1  10   9        8.95        6.95      0.61 o
   2  10   9       24.90       22.01      1.10 o
   3  10   9       13.18       13.75      0.98 o
   4  10   9        1.15        0.58      0.60 o
   5  10   9        1.39        0.82      2.04 o
  -8  11   9        1.95       -0.60      1.84 o
  -7  11   9       30.63       27.26      2.33 o
  -6  11   9       38.72       37.21      1.82 o
  -5  11   9       64.50       78.17      2.81 o
  -4  11   9        0.22        0.23      0.46 o
  -3  11   9      114.01      126.06      5.26 o
  -2  11   9        2.10        2.82      0.42 o
  -1  11   9       14.31       11.61      0.56 o
   0  11   9        8.05        8.32      0.53 o
   1  11   9        9.73        9.22      0.67 o
   2  11   9        0.36       -0.60      0.63 o
   3  11   9       19.66       17.59      2.08 o
   4  11   9        0.38       -0.21      1.25 o
   5  11   9       11.68       11.81      3.94 o
  -7  12   9        0.61       -1.78      1.96 o
  -6  12   9        7.65        7.05      1.13 o
  -5  12   9       22.81       23.98      1.37 o
  -4  12   9       38.28       43.95      1.60 o
  -3  12   9      164.60      177.99     10.58 o
  -2  12   9      230.75      268.03     10.82 o
  -1  12   9      101.75      116.47      4.68 o
   0  12   9        1.97        0.44      0.56 o
   1  12   9       49.14       44.17      1.64 o
   2  12   9        0.91        0.90      0.74 o
   3  12   9        2.93        2.88      1.23 o
   4  12   9        1.03       -1.03      1.37 o
  -7  13   9        0.82        0.81      3.75 o
  -6  13   9        1.64        2.46      1.30 o
  -5  13   9      107.17      129.74      4.05 o
  -4  13   9       14.49       15.52      0.87 o
  -3  13   9       75.06       82.75      3.92 o
  -2  13   9       13.27       12.60      0.67 o
  -1  13   9        3.05        2.58      0.55 o
   0  13   9        4.46        4.39      0.63 o
   1  13   9       18.74       15.66      0.93 o
   2  13   9        0.62        0.38      0.89 o
   3  13   9       20.25       16.40      1.29 o
   4  13   9        0.05       -1.19      1.19 o
  -6  14   9       24.68       25.47      3.20 o
  -5  14   9        1.64        3.49      1.16 o
  -4  14   9        5.77        4.95      0.91 o
  -3  14   9        5.29        5.87      1.28 o
  -2  14   9       98.00      115.86      4.47 o
  -1  14   9        0.63        0.29      0.61 o
   0  14   9        9.43        7.53      0.79 o
   1  14   9        6.98        8.56      0.93 o
   2  14   9        3.62        2.75      1.10 o
   3  14   9        0.34        0.40      1.04 o
  -5  15   9        0.00       -1.29      1.39 o
  -4  15   9        2.49       -0.57      0.57 o
  -3  15   9       12.97       15.57      2.37 o
  -2  15   9        8.37        6.93      1.06 o
  -1  15   9        6.85        7.31      0.85 o
   0  15   9        9.53       11.10      0.94 o
   1  15   9        4.50        5.03      0.99 o
   2  15   9        0.32        0.26      1.15 o
   3  15   9       25.52       31.78      3.66 o
  -5  16   9       11.03       12.37      2.76 o
  -4  16   9       35.30       34.71      4.52 o
  -3  16   9        1.43        0.70      0.79 o
  -2  16   9        3.97        3.79      1.54 o
  -1  16   9       11.71       12.34      2.15 o
   0  16   9        0.03       -0.56      0.77 o
   1  16   9        1.89        0.60      0.94 o
   2  16   9       10.10        9.07      1.36 o
  -2  17   9        1.34        2.17      1.64 o
  -1  17   9        3.61        5.21      1.42 o
   0  17   9        0.05       -0.50      1.59 o
   1  17   9        5.97        3.27      1.40 o
  -2  18   9        0.66        1.20      2.07 o
  -1  18   9        0.28        6.75      2.10 o
   0  18   9        1.36        4.13      2.58 o
  -9   0  10        0.28       -1.74      1.74 o
  -8   0  10       97.43       87.57      5.65 o
  -7   0  10        4.83        3.16      0.44 o
  -6   0  10       61.58       74.53      4.19 o
  -5   0  10      570.31      584.61     26.51 o
  -4   0  10       25.47       25.00      1.37 o
  -3   0  10        1.58        1.82      0.55 o
  -2   0  10      362.54      395.71     18.45 o
  -1   0  10      300.96      364.74     14.24 o
   0   0  10        0.50        1.16      0.49 o
   1   0  10        0.86        0.52      0.41 o
   2   0  10      289.00      307.11     17.71 o
   3   0  10      112.77      111.00      7.65 o
   4   0  10      377.19      451.34     21.54 o
   5   0  10      227.33      267.15     10.19 o
   6   0  10        6.08       10.11      2.63 o
  -9   1  10       28.30       24.21      3.29 o
  -8   1  10        0.71        0.94      1.18 o
  -7   1  10       17.75       20.87      0.65 o
  -6   1  10      309.19      372.82     13.65 o
  -5   1  10       64.61       69.57      2.21 o
  -4   1  10       15.79       15.36      0.91 o
  -3   1  10      506.29      552.43     20.50 o
  -2   1  10        0.47        0.79      0.19 o
  -1   1  10        3.84        3.12      0.30 o
   0   1  10      701.97      746.70     20.77 o
   1   1  10       69.20       73.66      2.81 o
   2   1  10       38.19       39.00      1.99 o
   3   1  10        0.01       -0.30      0.79 o
   4   1  10       27.91       23.85      1.58 o
   5   1  10        3.81        2.88      1.33 o
   6   1  10        2.50        3.72      1.57 o
  -9   2  10        0.10        2.06      2.20 o
  -8   2  10       21.06       14.76      2.37 o
  -7   2  10        0.27        0.32      0.40 o
  -6   2  10      175.07      194.12      6.87 o
  -5   2  10      198.48      208.80      8.09 o
  -4   2  10        3.38        2.52      0.38 o
  -3   2  10       33.89       39.31      1.65 o
  -2   2  10      342.91      380.73     13.93 o
  -1   2  10       82.15       92.30      2.96 o
   0   2  10      259.36      292.07      8.73 o
   1   2  10      186.33      177.50      5.29 o
   2   2  10        0.21       -0.44      0.44 o
   3   2  10       17.28       15.27      0.91 o
   4   2  10       14.65       14.36      1.01 o
   5   2  10       15.17       16.57      1.22 o
   6   2  10       16.34       15.96      2.14 o
  -9   3  10        4.91        5.07      2.68 o
  -8   3  10        2.17        2.46      1.33 o
  -7   3  10       99.72      106.86      6.41 o
  -6   3  10        3.09        3.64      0.34 o
  -5   3  10      294.16      333.15     12.66 o
  -4   3  10       14.47       14.38      0.92 o
  -3   3  10       14.71       14.49      0.49 o
  -2   3  10       38.36       47.81      1.11 o
  -1   3  10        7.11        6.62      0.46 o
   0   3  10      791.62      815.44     25.35 o
   1   3  10      771.74      883.73     28.65 o
   2   3  10        0.04        0.38      0.68 o
   3   3  10      271.78      296.21     16.51 o
   4   3  10       78.75       72.18      2.67 o
   5   3  10        9.28       12.13      1.20 o
   6   3  10        4.55        3.84      1.80 o
  -9   4  10        1.92        2.53      2.47 o
  -7   4  10       24.54       24.47      1.96 o
  -6   4  10        0.82        1.02      0.23 o
  -5   4  10     1291.94     1505.29     61.32 o
  -4   4  10       77.26       75.82      3.49 o
  -3   4  10      149.05      160.25      7.75 o
  -2   4  10        0.47       -0.14      0.25 o
  -1   4  10       21.30       21.69      0.75 o
   0   4  10        7.79        9.79      0.69 o
   1   4  10      415.33      461.75     18.75 o
   2   4  10      140.87      143.24      7.12 o
   3   4  10       48.53       44.82      3.49 o
   4   4  10        2.81        1.44      0.88 o
   5   4  10        7.84        8.77      1.35 o
   6   4  10        0.06       -0.67      2.53 o
  -9   5  10        8.14        2.80      2.59 o
  -8   5  10        0.82        1.32      1.52 o
  -7   5  10        1.87        2.51      0.89 o
  -6   5  10        1.98        2.55      0.41 o
  -5   5  10      280.28      331.86     14.25 o
  -4   5  10       33.43       37.68      1.78 o
  -3   5  10      628.09      724.91     25.19 o
  -2   5  10      295.53      296.30      7.89 o
  -1   5  10      262.52      277.05      8.34 o
   0   5  10     1417.59     1536.10     47.17 o
   1   5  10      102.07      111.01      4.74 o
   2   5  10       51.77       48.71      2.22 o
   3   5  10        1.98        2.19      0.77 o
   4   5  10       21.01       18.86      1.70 o
   5   5  10        2.57        1.39      1.19 o
  -9   6  10        0.00        4.39      2.94 o
  -8   6  10       12.90       11.30      2.80 o
  -7   6  10        8.81        6.57      0.83 o
  -6   6  10        0.27       -0.08      0.32 o
  -5   6  10       23.20       26.89      1.06 o
  -4   6  10        9.34        8.36      0.62 o
  -3   6  10     1042.62     1245.15     50.50 o
  -2   6  10      278.55      297.67      9.83 o
  -1   6  10     2804.58     3457.81    104.03 o
   0   6  10      949.13     1046.60     33.78 o
   1   6  10      236.11      262.86     10.47 o
   2   6  10       30.34       24.52      1.15 o
   3   6  10        1.93        1.93      0.79 o
   4   6  10       18.10       18.63      1.55 o
   5   6  10       14.74       16.26      1.61 o
  -8   7  10        2.40        4.39      2.12 o
  -7   7  10        0.86        1.46      0.88 o
  -6   7  10       63.39       67.31      2.80 o
  -5   7  10        0.05       -0.26      0.26 o
  -4   7  10      994.81     1160.74     48.48 o
  -3   7  10      115.22      135.90      5.59 o
  -2   7  10     1106.68     1249.76     39.36 o
  -1   7  10        0.24        3.77      0.78 o
   0   7  10      202.03      213.87      7.03 o
   1   7  10        0.63       -0.04      0.41 o
   2   7  10       71.79       70.82      3.50 o
   3   7  10        3.85        3.34      0.77 o
   4   7  10       13.21       15.05      1.26 o
   5   7  10        0.03        3.01      3.31 o
  -8   8  10        0.12        0.73      2.00 o
  -7   8  10        0.06       -0.80      1.10 o
  -6   8  10       30.80       28.68      1.68 o
  -5   8  10      233.17      265.56      8.92 o
  -4   8  10       59.54       59.42      2.39 o
  -3   8  10      643.06      726.09     32.94 o
  -2   8  10      217.10      243.11      9.75 o
  -1   8  10       35.60       35.33      1.18 o
   0   8  10        6.28        4.27      0.48 o
   1   8  10       42.95       43.12      1.75 o
   2   8  10        1.54        2.01      0.62 o
   3   8  10        4.83        3.01      0.75 o
   4   8  10        0.05        0.59      1.12 o
   5   8  10        9.70        9.85      1.89 o
  -8   9  10        6.48        3.58      3.05 o
  -7   9  10       23.46       20.62      1.66 o
  -6   9  10        0.37       -0.66      0.66 o
  -5   9  10        1.63        0.58      0.43 o
  -4   9  10       14.00       14.77      0.72 o
  -3   9  10       19.57       17.95      0.88 o
  -2   9  10     1478.93     1799.64     74.11 o
  -1   9  10      256.30      266.88     10.71 o
   0   9  10      302.95      323.88     11.38 o
   1   9  10       64.72       61.79      2.37 o
   2   9  10        1.02        1.31      0.66 o
   3   9  10       36.06       42.10      2.87 o
   4   9  10        1.61        0.66      0.63 o
   5   9  10        7.25       -0.12      2.56 o
  -8  10  10        0.47       -0.53      2.25 o
  -7  10  10        1.76       -0.34      1.22 o
  -6  10  10        7.42        9.31      0.87 o
  -5  10  10       10.57       13.21      0.96 o
  -4  10  10      223.95      265.69     10.27 o
  -3  10  10       17.88       20.75      1.37 o
  -2  10  10        0.63       -0.37      0.37 o
  -1  10  10      231.26      252.30     10.53 o
   0  10  10       96.55      110.57      4.99 o
   1  10  10      111.88      109.12      4.76 o
   2  10  10       24.57       27.41      1.91 o
   3  10  10       10.66        9.68      0.98 o
   4  10  10       17.08       16.91      1.51 o
  -7  11  10        2.29        2.73      1.36 o
  -6  11  10       67.92       73.08      3.57 o
  -5  11  10        5.62        6.16      0.56 o
  -4  11  10      245.18      285.94     12.72 o
  -3  11  10      109.52      124.67      3.99 o
  -2  11  10       23.66       21.12      1.29 o
  -1  11  10       14.75       12.02      0.58 o
   0  11  10       48.16       44.95      2.06 o
   1  11  10       61.90       62.07      2.67 o
   2  11  10       10.42       10.41      1.32 o
   3  11  10       12.58       11.49      1.23 o
   4  11  10       10.11       11.38      1.39 o
  -7  12  10        7.67        6.23      3.01 o
  -6  12  10       68.64       64.92      4.25 o
  -5  12  10       42.62       50.27      2.62 o
  -4  12  10       27.85       29.82      1.92 o
  -3  12  10        0.10       -0.68      0.68 o
  -2  12  10        4.53        4.67      0.49 o
  -1  12  10       28.15       34.34      1.46 o
   0  12  10       13.72       16.03      0.80 o
   1  12  10       67.96       69.57      2.14 o
   2  12  10       56.59       61.14      3.91 o
   3  12  10        1.82        1.05      0.58 o
   4  12  10        1.52       -0.19      1.29 o
  -6  13  10        0.15        1.79      2.23 o
  -5  13  10        2.33        2.18      0.84 o
  -4  13  10       23.31       27.72      1.68 o
  -3  13  10        2.51        1.57      0.80 o
  -2  13  10       11.55       10.33      0.68 o
  -1  13  10        0.00       -0.04      0.60 o
   0  13  10        0.25        0.38      0.70 o
   1  13  10       32.93       33.80      1.67 o
   2  13  10        9.45        6.74      1.08 o
   3  13  10        1.07        4.03      1.28 o
  -6  14  10        4.87        7.60      3.01 o
  -5  14  10       11.63        7.13      1.31 o
  -4  14  10        1.59        1.86      0.86 o
  -3  14  10        0.26        0.40      0.55 o
  -2  14  10        1.05        1.56      1.28 o
  -1  14  10       16.19       18.31      1.36 o
   0  14  10       67.35       77.39      5.85 o
   1  14  10        0.67        0.72      0.86 o
   2  14  10       12.95        8.84      1.33 o
   3  14  10        4.07        2.03      1.30 o
  -4  15  10        0.46        0.40      0.96 o
  -3  15  10        0.77       -0.97      1.70 o
  -2  15  10       10.24        9.62      1.62 o
  -1  15  10        2.45        4.38      1.11 o
   0  15  10        9.71        9.60      1.33 o
   1  15  10       18.72       19.89      2.21 o
   2  15  10        0.02        1.17      1.15 o
  -3  16  10        1.44        5.07      2.87 o
  -2  16  10        2.40        0.64      1.06 o
  -1  16  10        0.13        0.85      1.74 o
   0  16  10        2.96        2.65      1.14 o
   1  16  10        0.38       -0.16      1.63 o
  -2  17  10        0.93        2.20      2.54 o
  -1  17  10        1.51        1.04      1.79 o
   0  17  10        2.34        0.95      1.51 o
  -9   1  11        1.44        4.39      3.18 o
  -8   1  11       16.17       16.37      2.58 o
  -7   1  11        2.74        2.76      0.56 o
  -6   1  11       50.55       59.01      1.62 o
  -5   1  11        5.60        3.86      0.46 o
  -4   1  11       14.02       14.96      0.66 o
  -3   1  11       34.27       35.44      1.18 o
  -2   1  11       38.82       37.60      1.07 o
  -1   1  11        5.76        5.81      0.64 o
   0   1  11       15.68       13.91      0.83 o
   1   1  11        1.65        4.36      0.56 o
   2   1  11      711.87      765.50     30.41 o
   3   1  11        0.11        1.07      0.68 o
   4   1  11      150.99      171.00      4.58 o
   5   1  11        6.36        6.37      1.33 o
  -9   2  11       19.14       10.97      3.14 o
  -8   2  11        2.07        1.86      1.46 o
  -7   2  11       20.97       19.34      1.57 o
  -6   2  11        7.85        6.03      0.47 o
  -5   2  11        3.80        3.79      0.40 o
  -4   2  11       14.49       15.12      0.71 o
  -3   2  11        6.42        5.19      0.39 o
  -2   2  11      109.28      106.74      2.64 o
  -1   2  11       14.38       16.21      0.55 o
   0   2  11     1070.29     1217.21     37.82 o
   1   2  11       75.42       74.91      2.50 o
   2   2  11      181.10      194.77      9.83 o
   3   2  11        2.30        0.55      0.57 o
   4   2  11        0.65        1.78      1.21 o
   5   2  11        7.32        4.72      1.33 o
  -9   3  11        1.03        3.40      2.53 o
  -7   3  11        0.17       -0.10      0.68 o
  -6   3  11        2.85        2.37      0.37 o
  -5   3  11       27.01       28.73      1.13 o
  -4   3  11      147.65      161.64      8.56 o
  -3   3  11      107.46      107.25      4.64 o
  -2   3  11       75.98       70.30      2.05 o
  -1   3  11       78.31       81.44      2.01 o
   0   3  11      735.53      823.61     25.64 o
   1   3  11      238.63      239.92      7.39 o
   2   3  11       28.51       25.47      1.06 o
   3   3  11       70.79       74.55      2.86 o
   4   3  11       34.67       34.20      2.11 o
   5   3  11       39.57       44.88      2.05 o
  -9   4  11        3.89        9.36      3.79 o
  -7   4  11       13.73       11.52      0.99 o
  -6   4  11        0.15       -0.14      0.32 o
  -5   4  11       14.03       13.78      1.03 o
  -4   4  11       12.35       13.82      0.45 o
  -3   4  11        8.07        6.97      0.41 o
  -2   4  11       42.15       39.88      1.21 o
  -1   4  11      561.01      610.88     14.61 o
   0   4  11       34.23       30.63      1.29 o
   1   4  11       25.11       22.86      0.86 o
   2   4  11       98.70       92.32      4.31 o
   3   4  11        6.74        9.48      0.87 o
   4   4  11       18.84       20.95      1.29 o
   5   4  11       20.73       22.58      1.55 o
  -7   5  11        0.30       -0.24      0.58 o
  -6   5  11        0.65        0.25      0.36 o
  -5   5  11       28.81       35.85      2.01 o
  -4   5  11       23.54       21.27      0.97 o
  -3   5  11       14.62       13.29      0.85 o
  -2   5  11      359.63      367.52     11.03 o
  -1   5  11      330.34      365.27      9.24 o
   0   5  11        0.12       -0.51      0.51 o
   1   5  11       38.71       32.58      1.86 o
   2   5  11      291.87      320.77     18.87 o
   3   5  11        2.06        1.33      1.04 o
   4   5  11       17.45       16.31      1.28 o
   5   5  11        2.43        2.43      1.51 o
  -8   6  11        1.47       -1.80      1.80 o
  -7   6  11        8.92        9.37      1.17 o
  -6   6  11        0.67        0.00      0.43 o
  -5   6  11      140.44      151.43      7.18 o
  -4   6  11      215.20      229.25      8.74 o
  -3   6  11      100.82      106.37      3.71 o
  -2   6  11       42.57       41.86      1.31 o
  -1   6  11      219.01      232.69      7.07 o
   0   6  11      243.70      245.42      8.02 o
   1   6  11        1.74        4.17      0.53 o
   2   6  11       94.64      101.64      6.57 o
   3   6  11        7.88        9.27      1.19 o
   4   6  11        1.22        3.51      1.27 o
   5   6  11        1.01        3.03      1.66 o
  -8   7  11        9.90        3.99      2.87 o
  -7   7  11       21.00       19.54      2.23 o
  -6   7  11       29.81       27.87      2.42 o
  -5   7  11        0.90        0.96      0.48 o
  -4   7  11      198.84      225.46      8.88 o
  -3   7  11       12.28        9.61      0.48 o
  -2   7  11        6.11        3.69      0.52 o
  -1   7  11      242.88      249.42      7.73 o
   0   7  11      404.26      428.18     13.21 o
   1   7  11        1.38        2.18      0.67 o
   2   7  11        8.48        5.81      0.69 o
   3   7  11        2.24        2.77      0.97 o
   4   7  11        0.48       -0.51      1.15 o
   5   7  11        0.03       -0.90      1.61 o
  -8   8  11        1.68        1.86      3.05 o
  -7   8  11        4.73        4.46      1.23 o
  -6   8  11       23.18       21.22      1.00 o
  -5   8  11      162.95      177.65      8.76 o
  -4   8  11      335.86      378.82     17.65 o
  -3   8  11        3.23        1.85      0.42 o
  -2   8  11       39.48       40.93      1.42 o
  -1   8  11      165.87      175.63      5.94 o
   0   8  11       78.87       77.79      3.13 o
   1   8  11      157.01      156.66      8.29 o
   2   8  11        1.11        0.69      0.72 o
   3   8  11       12.42       13.72      1.10 o
   4   8  11        0.82        1.23      1.17 o
  -8   9  11        0.92        0.73      3.33 o
  -7   9  11        0.32        0.01      1.19 o
  -6   9  11       15.40       17.19      0.83 o
  -5   9  11        7.92        9.10      0.67 o
  -4   9  11        8.14        7.83      0.64 o
  -3   9  11       11.51       11.51      1.22 o
  -2   9  11      112.10      122.03      4.94 o
  -1   9  11       24.05       25.35      1.09 o
   0   9  11        0.03        0.10      0.46 o
   1   9  11       89.37       91.24      4.04 o
   2   9  11       11.34        9.00      0.86 o
   3   9  11       17.70       22.05      1.27 o
   4   9  11        0.27       -0.75      1.43 o
  -7  10  11        9.12        6.73      1.80 o
  -6  10  11        1.71        2.91      1.03 o
  -5  10  11        3.61        2.16      0.55 o
  -4  10  11      130.21      149.65      6.75 o
  -3  10  11      158.59      183.14     10.36 o
  -2  10  11        0.69        0.87      0.44 o
  -1  10  11      176.81      190.83      7.79 o
   0  10  11        6.78        4.67      1.16 o
   1  10  11        4.14        3.58      0.94 o
   2  10  11       11.75       15.25      1.87 o
   3  10  11        3.36        3.74      1.06 o
   4  10  11        2.29        1.78      1.25 o
  -7  11  11        6.22        2.46      2.46 o
  -6  11  11        7.60        5.91      1.49 o
  -5  11  11        1.14        1.99      0.61 o
  -4  11  11       14.03       15.18      1.13 o
  -3  11  11      128.56      149.41      7.07 o
  -2  11  11       62.18       64.21      2.56 o
  -1  11  11      157.44      177.74      5.07 o
   0  11  11       36.35       35.87      1.77 o
   1  11  11       70.54       74.61      4.42 o
   2  11  11       49.36       55.77      2.31 o
   3  11  11       44.42       46.62      2.08 o
  -7  12  11        1.12        1.72      2.60 o
  -6  12  11        4.40        2.35      1.24 o
  -5  12  11        6.15        5.86      0.82 o
  -4  12  11       28.46       29.23      1.42 o
  -3  12  11       30.90       33.07      1.39 o
  -2  12  11       31.63       35.62      1.27 o
  -1  12  11       11.50       10.17      0.91 o
   0  12  11       18.11       18.08      1.02 o
   1  12  11       19.65       20.37      1.41 o
   2  12  11        1.35        3.58      1.17 o
   3  12  11       21.53       20.66      1.65 o
  -6  13  11        0.11        0.33      0.99 o
  -5  13  11        2.78        0.69      1.19 o
  -4  13  11        0.04        0.44      0.75 o
  -3  13  11       75.21       75.47      4.25 o
  -2  13  11       20.86       24.88      0.94 o
  -1  13  11        7.51        8.34      0.78 o
   0  13  11        0.00        2.45      0.82 o
   1  13  11       57.47       54.52      2.55 o
   2  13  11       17.41       19.68      1.53 o
   3  13  11        0.99        5.17      2.10 o
  -5  14  11        3.60        3.96      1.91 o
  -4  14  11        8.09        8.29      1.41 o
  -3  14  11        4.09        3.31      1.36 o
  -2  14  11        0.41       -0.33      0.86 o
  -1  14  11        9.70       10.58      1.05 o
   0  14  11        0.00        0.42      0.87 o
   1  14  11       23.79       24.91      2.72 o
   2  14  11        1.20        0.82      1.16 o
  -4  15  11        7.40        6.11      2.74 o
  -3  15  11        8.18        8.59      2.42 o
  -2  15  11        2.38       -0.33      1.17 o
  -1  15  11        0.17       -0.44      0.97 o
   0  15  11        1.26        3.52      1.46 o
   1  15  11        5.66        9.98      1.96 o
  -2  16  11        6.58        5.60      2.32 o
  -1  16  11        3.00        2.61      1.76 o
   0  16  11        3.99        5.53      1.66 o
  -7   0  12        3.79        4.38      0.88 o
  -6   0  12        0.91        0.44      0.84 o
  -5   0  12       14.94       10.18      0.77 o
  -4   0  12      148.33      142.87     11.74 o
  -3   0  12        5.77        2.19      1.18 o
  -2   0  12      149.39      166.59      6.78 o
  -1   0  12        0.56        0.64      0.44 o
   0   0  12        2.47        2.99      0.87 o
   1   0  12      146.08      167.65     12.53 o
   2   0  12        6.09        5.69      1.73 o
   3   0  12        0.01       -0.58      0.66 o
   4   0  12       97.47       94.42      4.19 o
   5   0  12       14.69        9.66      2.88 o
  -8   1  12        5.24        3.74      1.67 o
  -7   1  12        0.02       -0.63      0.63 o
  -6   1  12       30.75       29.84      1.33 o
  -5   1  12       24.22       27.05      1.08 o
  -4   1  12       37.17       25.39      0.80 o
  -3   1  12        0.12        0.58      0.30 o
  -2   1  12        4.45        4.31      0.44 o
  -1   1  12       95.09       99.57      2.79 o
   0   1  12      933.96     1069.70     32.87 o
   1   1  12     1204.22     1377.39     50.78 o
   2   1  12       81.01       83.98      2.97 o
   3   1  12        3.23        3.07      0.95 o
   4   1  12        9.12        8.21      1.32 o
   5   1  12        3.34        3.17      1.71 o
  -7   2  12       15.27       13.67      0.96 o
  -6   2  12       19.43       15.39      0.80 o
  -5   2  12      103.98      102.87      4.88 o
  -4   2  12       66.82       59.22      3.21 o
  -3   2  12        0.44        0.60      0.42 o
  -2   2  12       50.79       50.11      1.37 o
  -1   2  12        3.81        3.47      0.37 o
   0   2  12       88.76       95.36      3.78 o
   1   2  12      376.03      388.47     17.93 o
   2   2  12       13.33       13.97      0.87 o
   3   2  12      118.11      116.43      3.12 o
   4   2  12       49.96       54.81      2.07 o
   5   2  12        1.04        1.91      1.67 o
  -7   3  12       15.76       13.95      0.94 o
  -6   3  12        6.51        7.08      0.77 o
  -5   3  12        9.21        8.31      0.81 o
  -4   3  12        1.98        0.28      0.55 o
  -3   3  12       28.02       24.03      1.06 o
  -2   3  12        0.33        1.19      0.33 o
  -1   3  12        1.71        1.81      0.30 o
   0   3  12      470.50      506.50     14.70 o
   1   3  12      310.13      328.40     13.19 o
   2   3  12       92.19       91.75      2.02 o
   3   3  12        6.02        5.04      0.92 o
   4   3  12       41.08       46.89      2.71 o
   5   3  12        0.69        2.00      1.84 o
  -7   4  12       44.13       49.18      1.75 o
  -6   4  12        3.62        3.48      0.76 o
  -5   4  12        7.83        7.97      0.61 o
  -4   4  12      185.87      172.78      7.96 o
  -3   4  12       60.55       56.67      2.63 o
  -2   4  12       67.66       79.00      2.13 o
  -1   4  12      123.98      132.62      3.38 o
   0   4  12      235.44      250.33      7.51 o
   1   4  12       26.27       23.87      1.24 o
   2   4  12      145.45      151.85      4.84 o
   3   4  12      125.14      141.30      4.77 o
   4   4  12       14.01       17.86      1.34 o
  -7   5  12        6.94        8.72      1.79 o
  -6   5  12        7.69        6.31      0.57 o
  -5   5  12        6.95        5.66      0.46 o
  -4   5  12        3.72        4.23      0.70 o
  -3   5  12        0.61       -0.04      0.34 o
  -2   5  12       21.53       19.78      0.88 o
  -1   5  12       20.28       18.16      0.80 o
   0   5  12       22.17       21.87      1.14 o
   1   5  12        9.31        9.56      0.65 o
   2   5  12        0.35       -1.03      1.03 o
   3   5  12        3.10        4.64      0.93 o
   4   5  12       26.05       26.26      1.50 o
  -7   6  12       18.18       18.50      2.38 o
  -6   6  12        6.87        5.81      0.89 o
  -5   6  12      153.81      157.78      8.86 o
  -4   6  12      137.07      138.30      5.66 o
  -3   6  12        1.84        1.22      0.30 o
  -2   6  12       29.63       28.29      1.17 o
  -1   6  12       16.38       15.66      1.05 o
   0   6  12        3.05        1.78      0.43 o
   1   6  12       95.81      100.16      4.59 o
   2   6  12        3.12        3.63      0.83 o
   3   6  12        4.74        4.76      1.11 o
   4   6  12       30.46       29.24      1.63 o
  -8   7  12       16.32       16.84      3.55 o
  -7   7  12        4.03        2.36      1.16 o
  -6   7  12        1.88        0.91      0.64 o
  -5   7  12        3.33        1.06      0.67 o
  -4   7  12        0.25        0.14      0.57 o
  -3   7  12        7.20        8.14      0.59 o
  -2   7  12        3.90        4.17      0.44 o
  -1   7  12      117.29      113.78      3.52 o
   0   7  12        2.00        1.30      0.47 o
   1   7  12      107.15      114.14      6.01 o
   2   7  12       57.65       61.99      3.11 o
   3   7  12       20.86       20.02      1.51 o
   4   7  12        6.50        4.22      1.33 o
  -8   8  12        2.15        9.26      3.47 o
  -7   8  12        1.22        0.78      1.38 o
  -6   8  12        5.51        5.13      0.73 o
  -5   8  12        2.10        2.31      0.54 o
  -4   8  12       18.57       18.04      1.11 o
  -3   8  12        4.73        4.79      0.64 o
  -2   8  12      145.22      144.25      4.64 o
  -1   8  12        6.42        5.57      0.57 o
   0   8  12      210.39      214.83     10.28 o
   1   8  12       46.90       44.33      2.39 o
   2   8  12       50.93       55.91      1.80 o
   3   8  12       10.44        9.26      1.17 o
   4   8  12        5.77        3.53      2.06 o
  -7   9  12       20.03       20.41      3.89 o
  -6   9  12       31.38       32.24      1.87 o
  -5   9  12       10.80        9.18      0.71 o
  -4   9  12      215.29      252.78     15.84 o
  -3   9  12       96.91      108.30      4.54 o
  -2   9  12        1.46        0.96      0.39 o
  -1   9  12        6.19        4.45      0.52 o
   0   9  12       56.48       58.42      2.70 o
   1   9  12       13.21       12.70      0.89 o
   2   9  12       38.65       39.52      2.05 o
   3   9  12        7.51       10.04      1.60 o
  -7  10  12        0.44        0.66      1.81 o
  -6  10  12        2.70        1.85      1.04 o
  -5  10  12        6.71        6.24      0.84 o
  -4  10  12       19.87       22.74      1.45 o
  -3  10  12       16.18       15.97      0.97 o
  -2  10  12       21.34       24.74      0.74 o
  -1  10  12       13.41       14.40      0.95 o
   0  10  12        2.18        1.31      0.64 o
   1  10  12        0.56       -0.09      0.73 o
   2  10  12        6.29        3.45      1.12 o
   3  10  12        3.64        4.35      1.40 o
  -7  11  12        0.09        0.07      2.69 o
  -6  11  12        0.51       -0.69      1.16 o
  -5  11  12        3.93        3.36      0.91 o
  -4  11  12        0.04        0.69      0.79 o
  -3  11  12       90.04       96.49      5.05 o
  -2  11  12       26.00       28.42      0.95 o
  -1  11  12        0.54       -0.70      0.70 o
   0  11  12        1.13        1.43      0.65 o
   1  11  12       14.73       16.28      1.38 o
   2  11  12        4.85        5.53      1.91 o
   3  11  12        5.86        6.75      1.36 o
  -6  12  12        1.43        2.33      2.11 o
  -5  12  12        0.15       -0.12      1.14 o
  -4  12  12        2.11        0.86      0.81 o
  -3  12  12       53.93       55.13      3.58 o
  -2  12  12       31.85       32.65      1.56 o
  -1  12  12        4.31        3.50      0.80 o
   0  12  12        3.21        0.76      0.99 o
   1  12  12       18.29       16.80      1.81 o
   2  12  12        0.93        1.52      1.18 o
  -5  13  12        7.59        6.86      2.17 o
  -4  13  12       32.61       36.29      3.64 o
  -3  13  12        0.17       -0.09      2.22 o
  -2  13  12       24.14       26.86      1.30 o
  -1  13  12       16.64       17.56      2.59 o
   0  13  12        0.19       -1.08      1.08 o
   1  13  12        8.41        7.00      1.18 o
   2  13  12       19.36       19.85      1.82 o
  -5  14  12        2.83       -2.34      2.34 o
  -4  14  12        1.28        3.34      2.32 o
  -3  14  12       47.70       44.95      4.00 o
  -2  14  12       41.15       38.33      2.53 o
  -1  14  12       30.75       26.90      1.70 o
   0  14  12       12.39       16.60      1.50 o
   1  14  12        0.05       -0.14      1.45 o
  -2  15  12        2.78       -1.32      2.77 o
  -1  15  12       12.17       13.90      3.53 o
   0  15  12       11.85        9.76      2.70 o
  -8   1  13        6.30        5.07      2.28 o
  -7   1  13        0.18        0.04      0.71 o
  -6   1  13       24.15       23.40      1.51 o
  -5   1  13       24.70       20.82      1.00 o
  -4   1  13       16.55       15.37      0.91 o
  -3   1  13      380.30      359.71     14.99 o
  -2   1  13       47.88       41.62      1.08 o
  -1   1  13      183.36      175.12      5.84 o
   0   1  13      217.47      225.72     10.74 o
   1   1  13        0.07        0.87      0.91 o
   2   1  13        1.93       -0.06      1.01 o
   3   1  13       11.36        8.16      1.07 o
   4   1  13        0.79        0.54      1.02 o
  -8   2  13        0.28        2.06      1.59 o
  -7   2  13       15.51       12.63      1.53 o
  -6   2  13       10.01        8.64      0.70 o
  -5   2  13       33.59       32.01      2.42 o
  -4   2  13        2.32        1.66      0.33 o
  -3   2  13       11.12        9.29      0.60 o
  -2   2  13       69.86       63.43      2.44 o
  -1   2  13      116.79      121.95      3.90 o
   0   2  13        7.54        4.88      0.69 o
   1   2  13      199.54      228.47      7.58 o
   2   2  13       17.30       15.62      1.08 o
   3   2  13       44.45       49.82      1.74 o
   4   2  13        0.21        1.28      1.52 o
  -8   3  13        0.99        4.19      1.94 o
  -7   3  13        5.56        6.19      0.94 o
  -6   3  13        3.83        2.22      0.98 o
  -5   3  13       83.06       79.06      5.36 o
  -4   3  13      174.74      156.98      7.18 o
  -3   3  13        4.98        4.94      0.56 o
  -2   3  13       14.57       14.59      0.73 o
  -1   3  13        0.07       -0.34      0.34 o
   0   3  13        0.21        1.02      0.73 o
   1   3  13      177.67      195.78     10.04 o
   2   3  13      168.21      192.37      4.65 o
   3   3  13       18.33       17.09      1.20 o
   4   3  13        8.35       11.28      1.91 o
  -8   4  13       19.35       17.73      3.16 o
  -7   4  13        6.75        4.87      0.90 o
  -6   4  13       38.11       31.64      2.10 o
  -5   4  13       50.45       55.03      2.74 o
  -4   4  13       96.14       96.55      4.58 o
  -3   4  13       12.78       11.18      0.79 o
  -2   4  13       62.99       67.47      2.51 o
  -1   4  13        3.93        2.22      0.39 o
   0   4  13       98.53      108.61      4.19 o
   1   4  13       27.09       28.67      1.88 o
   2   4  13       20.19       20.92      1.13 o
   3   4  13       38.86       42.41      2.42 o
   4   4  13        0.19       -0.91      1.67 o
  -8   5  13        1.27       -0.87      1.93 o
  -7   5  13        5.01        4.06      1.39 o
  -6   5  13       26.79       22.08      1.08 o
  -5   5  13       60.94       59.08      3.87 o
  -4   5  13        0.07       -0.43      0.57 o
  -3   5  13        0.46       -0.51      0.51 o
  -2   5  13        0.27        0.47      0.35 o
  -1   5  13       26.71       25.62      1.01 o
   0   5  13        0.06        0.29      0.48 o
   1   5  13       93.30       98.14      4.97 o
   2   5  13      218.70      253.70      7.79 o
   3   5  13       26.70       28.90      1.60 o
   4   5  13       10.18        9.72      3.25 o
  -8   6  13        1.01        0.67      2.00 o
  -7   6  13        0.06        1.29      1.39 o
  -6   6  13       15.14       14.85      1.83 o
  -5   6  13       11.26       11.48      1.27 o
  -4   6  13       12.52       11.37      1.03 o
  -3   6  13       13.98       12.90      1.07 o
  -2   6  13        2.98        2.42      0.32 o
  -1   6  13        6.23        5.57      0.45 o
   0   6  13        0.44        0.06      0.53 o
   1   6  13        0.62        0.76      0.64 o
   2   6  13       26.81       25.46      1.25 o
   3   6  13       55.33       52.42      2.67 o
  -7   7  13        0.25        2.91      1.75 o
  -6   7  13        7.53        6.20      1.01 o
  -5   7  13        8.80       10.12      1.25 o
  -4   7  13        3.94        3.26      0.85 o
  -3   7  13        0.53        1.34      0.49 o
  -2   7  13        1.46        1.26      0.43 o
  -1   7  13        0.01       -0.43      0.43 o
   0   7  13        5.06        5.70      0.62 o
   1   7  13       14.34       13.02      0.86 o
   2   7  13       28.01       28.28      2.16 o
   3   7  13        4.32        3.82      1.38 o
  -7   8  13        0.05       -1.13      2.31 o
  -6   8  13        0.38       -0.21      0.82 o
  -5   8  13       12.33       10.45      1.61 o
  -4   8  13        0.46        0.19      0.59 o
  -3   8  13       27.86       26.06      1.83 o
  -2   8  13        6.77        7.72      0.53 o
  -1   8  13        5.68        5.51      0.58 o
   0   8  13        8.61        7.82      0.62 o
   1   8  13        1.74        1.15      0.68 o
   2   8  13       35.37       34.08      1.57 o
   3   8  13      102.83      123.39      6.40 o
  -7   9  13        7.15        5.29      2.23 o
  -6   9  13        0.83        0.00      1.13 o
  -5   9  13        1.93        0.77      0.75 o
  -4   9  13        0.49       -0.57      0.96 o
  -3   9  13        0.94        0.83      0.70 o
  -2   9  13        5.07        6.01      0.55 o
  -1   9  13        0.12        0.79      0.60 o
   0   9  13        3.83        4.80      0.78 o
   1   9  13        0.01       -0.25      1.01 o
   2   9  13        4.75        4.78      1.16 o
   3   9  13       13.94       17.86      2.78 o
  -6  10  13        0.08       -0.51      1.42 o
  -5  10  13        5.56        4.79      1.04 o
  -4  10  13       58.55       54.02      4.07 o
  -3  10  13        3.40        2.15      0.94 o
  -2  10  13        4.87        4.71      0.54 o
  -1  10  13       20.79       23.76      0.99 o
   0  10  13        7.45        6.24      0.76 o
   1  10  13       15.16       16.57      1.32 o
   2  10  13        4.82        8.07      1.66 o
  -6  11  13        5.15        3.66      2.29 o
  -5  11  13        8.24        9.88      1.25 o
  -4  11  13        1.73        2.44      0.96 o
  -3  11  13        3.26       -0.06      1.34 o
  -2  11  13        5.15        6.09      0.99 o
  -1  11  13        0.16        0.06      0.86 o
   0  11  13       26.56       29.63      1.94 o
   1  11  13       17.21       22.93      2.03 o
   2  11  13      100.17      124.62      6.23 o
  -5  12  13       14.17       17.02      3.22 o
  -4  12  13       14.51       14.33      1.62 o
  -3  12  13      115.40      126.26      9.45 o
  -2  12  13        1.06        2.35      1.05 o
  -1  12  13        2.54        1.96      0.83 o
   0  12  13       29.49       40.73      3.22 o
   1  12  13        3.96        2.62      1.22 o
  -4  13  13        3.23        0.60      2.47 o
  -3  13  13       28.54       26.17      3.09 o
  -2  13  13       33.27       36.23      4.09 o
  -1  13  13        8.51        8.26      2.21 o
   0  13  13       27.61       42.05      5.55 o
   1  13  13        8.04       14.40      3.13 o
  -3  14  13       16.35       13.96      2.68 o
  -2  14  13       63.99       81.35      6.04 o
  -1  14  13       29.84       30.43      3.42 o
   0  14  13       22.18       26.17      3.51 o
  -7   0  14        1.57        1.19      1.34 o
  -6   0  14        2.35        1.19      1.12 o
  -5   0  14       23.52       17.02      3.12 o
  -4   0  14      225.61      217.52     17.34 o
  -3   0  14      190.81      171.06     12.63 o
  -2   0  14      107.65      103.23      4.70 o
  -1   0  14        3.49        3.61      0.54 o
   0   0  14        3.31        0.75      0.76 o
   1   0  14       39.31       44.66      2.09 o
   2   0  14        0.00        0.57      1.10 o
   3   0  14       39.45       37.21      2.57 o
  -8   1  14        0.36       -0.33      1.74 o
  -7   1  14        0.39       -0.74      0.93 o
  -6   1  14        0.29       -0.24      0.60 o
  -5   1  14       19.25       15.48      1.49 o
  -4   1  14       26.04       22.83      1.91 o
  -3   1  14      106.41      101.52      3.91 o
  -2   1  14       19.52       19.23      1.02 o
  -1   1  14        0.85        0.38      0.37 o
   0   1  14        3.30        2.05      1.12 o
   1   1  14       99.01      107.74      2.29 o
   2   1  14        3.43        2.18      0.99 o
   3   1  14        1.68        0.07      1.13 o
  -8   2  14        0.82        0.27      1.73 o
  -7   2  14       27.36       28.28      2.54 o
  -6   2  14        2.05        1.57      0.67 o
  -5   2  14        1.26        0.55      0.69 o
  -4   2  14        0.59        0.32      0.61 o
  -3   2  14       57.36       57.62      2.82 o
  -2   2  14       70.83       59.05      1.35 o
  -1   2  14        8.61        6.57      0.65 o
   0   2  14       34.41       29.82      0.92 o
   1   2  14       14.15       12.66      0.85 o
   2   2  14       60.27       69.83      3.00 o
   3   2  14        1.29        1.31      1.23 o
  -8   3  14        4.25        5.99      2.80 o
  -7   3  14        3.99        1.25      1.19 o
  -6   3  14        0.05       -0.72      0.72 o
  -5   3  14        2.00        0.43      0.65 o
  -4   3  14       15.42       16.60      0.85 o
  -3   3  14       51.45       45.05      2.00 o
  -2   3  14       66.25       58.79      2.12 o
  -1   3  14       10.09        9.35      0.49 o
   0   3  14       12.49        9.55      0.91 o
   1   3  14       62.45       68.33      3.27 o
   2   3  14        0.22       -0.01      0.83 o
   3   3  14        2.52        1.02      1.09 o
  -8   4  14        2.36        2.13      2.12 o
  -7   4  14        5.16        4.33      1.18 o
  -6   4  14        1.78        2.20      0.98 o
  -5   4  14        3.86        3.52      0.61 o
  -4   4  14       27.89       23.81      1.55 o
  -3   4  14        2.93        3.50      0.77 o
  -2   4  14      104.53       99.00      3.68 o
  -1   4  14       38.41       39.23      1.57 o
   0   4  14       30.52       25.96      1.18 o
   1   4  14       37.04       33.67      1.69 o
   2   4  14       34.17       35.26      2.04 o
   3   4  14        9.57       10.16      2.24 o
  -7   5  14        0.75        3.31      2.33 o
  -6   5  14        3.77        5.14      1.11 o
  -5   5  14        1.72        1.20      1.46 o
  -4   5  14       21.52       19.99      1.42 o
  -3   5  14       74.47       75.14      4.94 o
  -2   5  14        0.01        0.07      0.63 o
  -1   5  14        4.81        4.02      0.55 o
   0   5  14       45.48       47.46      3.26 o
   1   5  14       45.89       47.92      2.03 o
   2   5  14       10.18       13.00      1.56 o
   3   5  14        1.03        3.12      1.21 o
  -7   6  14        0.37       -2.49      3.52 o
  -6   6  14       24.07       24.59      2.30 o
  -5   6  14       12.16       10.52      0.96 o
  -4   6  14        2.32        0.06      0.77 o
  -3   6  14        3.15        1.08      0.75 o
  -2   6  14       14.98       14.92      0.61 o
  -1   6  14        7.51        6.38      0.57 o
   0   6  14        4.00        2.30      0.56 o
   1   6  14       55.79       49.72      1.88 o
   2   6  14      241.59      288.20     10.78 o
   3   6  14        7.27        5.94      1.42 o
  -7   7  14        1.42        1.85      5.68 o
  -6   7  14        0.07       -0.29      1.16 o
  -5   7  14        1.08        0.81      0.77 o
  -4   7  14        1.52        1.38      1.18 o
  -3   7  14        5.50        5.30      0.44 o
  -2   7  14        0.91        0.68      0.59 o
  -1   7  14        0.40        0.04      0.40 o
   0   7  14        0.66        0.23      0.72 o
   1   7  14        0.60        0.30      0.90 o
   2   7  14        0.51        0.10      1.56 o
  -7   8  14        5.38        6.21      2.60 o
  -6   8  14        1.04        0.60      1.65 o
  -5   8  14        0.01        0.69      0.77 o
  -4   8  14       19.65       21.98      1.36 o
  -3   8  14        8.75        8.98      1.21 o
  -2   8  14        0.57        0.65      0.69 o
  -1   8  14        0.82        0.76      0.56 o
   0   8  14        3.70        2.82      0.78 o
   1   8  14        3.99        3.15      0.95 o
   2   8  14        0.89       -0.71      1.17 o
  -6   9  14        0.94        3.76      1.74 o
  -5   9  14        0.05        0.95      0.97 o
  -4   9  14       33.21       32.67      1.61 o
  -3   9  14       10.28       10.25      1.34 o
  -2   9  14        3.80        4.06      0.87 o
  -1   9  14        0.00        0.50      0.71 o
   0   9  14       39.11       41.62      2.50 o
   1   9  14       62.56       78.25      3.49 o
   2   9  14       40.71       44.09      2.76 o
  -6  10  14        0.40       -2.54      2.54 o
  -5  10  14        0.02        0.64      1.18 o
  -4  10  14        0.62        1.75      0.96 o
  -3  10  14        6.00        4.22      1.22 o
  -2  10  14        8.54        8.71      1.27 o
  -1  10  14       16.13       16.81      1.13 o
   0  10  14       17.18       19.89      1.85 o
   1  10  14       38.28       48.57      4.20 o
  -5  11  14        0.75       -0.13      2.54 o
  -4  11  14        3.77        6.30      1.59 o
  -3  11  14       11.20        6.83      1.97 o
  -2  11  14        0.54       -0.26      0.85 o
  -1  11  14       28.28       28.11      1.55 o
   0  11  14        0.18        0.37      1.26 o
   1  11  14        1.74        1.50      1.62 o
  -4  12  14        1.80       -2.20      2.66 o
  -3  12  14        1.68       -0.19      1.54 o
  -2  12  14        2.27        2.06      1.83 o
  -1  12  14       13.59       14.22      5.38 o
   0  12  14        7.12        6.92      1.78 o
  -4  13  14        2.63        0.92      2.18 o
  -3  13  14        1.64        1.20      3.26 o
  -2  13  14        0.16       -1.06      2.06 o
  -1  13  14       26.54       28.30      3.30 o
  -7   1  15        0.75       -0.02      1.17 o
  -6   1  15       20.41       22.73      2.08 o
  -5   1  15        7.18        5.75      0.90 o
  -4   1  15        2.89        3.92      1.06 o
  -3   1  15        0.43        0.98      1.10 o
  -2   1  15       38.39       37.21      0.85 o
  -1   1  15        1.18        1.31      0.49 o
   0   1  15       95.84      102.20      3.34 o
   1   1  15        1.52        1.13      0.52 o
   2   1  15       13.83       14.11      1.24 o
  -7   2  15        0.34        2.25      1.26 o
  -6   2  15        3.70        4.44      1.31 o
  -5   2  15        5.10        4.46      1.19 o
  -4   2  15        2.80        0.13      0.84 o
  -3   2  15       10.28        7.69      0.67 o
  -2   2  15        5.47        4.63      0.41 o
  -1   2  15        5.20        5.33      0.61 o
   0   2  15       11.10        9.74      0.72 o
   1   2  15       10.56        9.10      1.06 o
   2   2  15        3.37        6.00      1.08 o
  -7   3  15       10.75        9.68      1.57 o
  -6   3  15        2.61        1.94      1.03 o
  -5   3  15        6.89        7.39      1.42 o
  -4   3  15       11.22        8.39      1.07 o
  -3   3  15        0.28        1.30      0.67 o
  -2   3  15        4.72        5.47      0.84 o
  -1   3  15        4.94        4.05      0.83 o
   0   3  15        1.29       -0.06      0.56 o
   1   3  15        2.64        2.32      0.66 o
   2   3  15        4.03        3.77      1.05 o
  -7   4  15       25.22       22.78      3.89 o
  -6   4  15        0.01       -1.24      1.24 o
  -5   4  15        2.83        1.79      1.52 o
  -4   4  15        0.06       -0.52      0.74 o
  -3   4  15       36.33       31.33      1.90 o
  -2   4  15      110.91      109.39      5.20 o
  -1   4  15        1.27        0.69      0.39 o
   0   4  15        7.30        7.85      0.75 o
   1   4  15        0.66        0.39      0.52 o
   2   4  15        0.10        0.55      1.16 o
  -7   5  15        0.00       -0.95      1.86 o
  -6   5  15       20.06       16.20      2.10 o
  -5   5  15        4.08        3.97      1.20 o
  -4   5  15        5.31        5.32      0.86 o
  -3   5  15        0.47       -0.18      1.53 o
  -2   5  15        3.07        0.14      0.65 o
  -1   5  15       18.02       18.43      0.99 o
   0   5  15       17.94       19.77      0.97 o
   1   5  15        1.40        0.48      0.72 o
   2   5  15        8.24        4.63      1.66 o
  -7   6  15        0.92        1.61      2.03 o
  -6   6  15       20.23       18.43      1.58 o
  -5   6  15        0.20       -1.18      1.18 o
  -4   6  15       21.07       25.61      1.31 o
  -3   6  15       29.64       30.40      2.09 o
  -2   6  15       14.59       14.20      1.18 o
  -1   6  15        6.96        5.08      0.72 o
   0   6  15        0.12        0.14      0.93 o
   1   6  15        7.25        6.30      0.93 o
   2   6  15       23.87       27.35      1.76 o
  -6   7  15        0.06       -0.37      1.40 o
  -5   7  15        7.00        8.51      1.55 o
  -4   7  15        0.90        1.74      0.88 o
  -3   7  15        3.95        7.97      1.71 o
  -2   7  15       17.30       15.99      1.08 o
  -1   7  15       35.76       32.97      1.53 o
   0   7  15        6.07        7.12      1.00 o
   1   7  15       12.62        8.70      1.10 o
  -6   8  15        4.31        5.30      2.18 o
  -5   8  15        0.18       -0.12      1.37 o
  -4   8  15        3.95        1.67      1.24 o
  -3   8  15        0.53        1.08      1.05 o
  -2   8  15       17.83       21.07      1.25 o
  -1   8  15        4.44        2.72      0.82 o
   0   8  15        2.25        1.67      0.98 o
   1   8  15       13.29       21.92      3.57 o
  -6   9  15        0.10        1.66      2.99 o
  -5   9  15        1.36        1.29      1.49 o
  -4   9  15        0.64       -2.09      2.73 o
  -3   9  15        5.08        6.85      1.23 o
  -2   9  15        0.79       -0.08      0.91 o
  -1   9  15        7.12        8.46      1.50 o
   0   9  15        0.83        1.96      1.28 o
   1   9  15        0.12        2.60      1.71 o
  -5  10  15        4.64        7.97      2.67 o
  -4  10  15       28.00       29.97      3.40 o
  -3  10  15        2.28        4.65      1.59 o
  -2  10  15        0.51        0.40      3.37 o
  -1  10  15        6.17        7.70      1.11 o
   0  10  15        8.55        6.09      1.68 o
  -4  11  15        1.30       -2.06      2.72 o
  -3  11  15        7.74       13.42      2.87 o
  -2  11  15        0.87        0.39      2.45 o
  -1  11  15        6.00        5.73      1.53 o
  -3  12  15       42.50       61.76      5.64 o
  -2  12  15        0.00       -2.40      2.66 o
  -7   0  16       24.89       28.39      3.65 o
  -6   0  16        3.39        4.46      1.52 o
  -5   0  16        5.20        8.09      2.37 o
  -4   0  16        3.73        4.67      2.33 o
  -3   0  16       18.72       21.10      3.59 o
  -2   0  16        0.22       -0.73      2.20 o
  -1   0  16        4.26        3.50      1.59 o
   0   0  16        3.38        0.85      1.31 o
   1   0  16        7.89        3.62      2.28 o
  -7   1  16        7.46        5.76      1.69 o
  -6   1  16        6.81        7.27      1.54 o
  -5   1  16       21.82       17.62      1.63 o
  -4   1  16        1.18       -1.07      1.41 o
  -3   1  16        9.22        9.32      1.29 o
  -2   1  16        0.38       -2.14      2.14 o
  -1   1  16       17.25       21.38      1.31 o
   0   1  16       10.22        7.33      0.64 o
   1   1  16       21.20       26.52      2.02 o
  -7   2  16       17.11       14.72      3.21 o
  -6   2  16        7.67        8.30      1.48 o
  -5   2  16        4.43        3.14      1.30 o
  -4   2  16        3.30        2.17      1.25 o
  -3   2  16        3.03        4.13      1.17 o
  -2   2  16        0.67       -0.93      1.44 o
  -1   2  16        0.23        1.07      1.03 o
   0   2  16       18.58       20.08      1.28 o
   1   2  16        2.21        0.67      0.84 o
  -6   3  16        1.70        1.98      1.69 o
  -5   3  16       37.51       36.57      2.31 o
  -4   3  16        4.38        4.41      1.40 o
  -3   3  16       22.45       22.63      2.40 o
  -2   3  16       10.51        9.91      1.98 o
  -1   3  16        6.45        5.11      1.55 o
   0   3  16       13.46       15.12      1.90 o
   1   3  16        7.25        9.55      1.48 o
  -6   4  16        6.17        5.08      1.34 o
  -5   4  16        4.06        5.79      1.67 o
  -4   4  16        0.25       -1.05      1.21 o
  -3   4  16        3.12        2.68      1.62 o
  -2   4  16        8.80        6.99      1.54 o
  -1   4  16        3.35        3.12      1.10 o
   0   4  16        0.02       -0.66      0.79 o
   1   4  16        7.73        8.38      1.75 o
  -6   5  16        2.02       -1.50      1.50 o
  -5   5  16        9.71       12.38      1.73 o
  -4   5  16        0.01        1.30      1.54 o
  -3   5  16        0.02       -0.26      1.38 o
  -2   5  16        9.28        8.68      2.52 o
  -1   5  16        2.09        2.25      1.07 o
   0   5  16        0.27        3.15      2.59 o
   1   5  16        9.07        5.33      1.72 o
  -6   6  16        3.70        5.01      1.94 o
  -5   6  16        3.96        2.55      1.97 o
  -4   6  16        4.18        1.95      1.60 o
  -3   6  16       12.82        9.19      1.71 o
  -2   6  16       14.43       11.41      1.83 o
  -1   6  16       13.19       13.31      1.39 o
   0   6  16        0.09        1.26      1.90 o
   1   6  16        0.10       -2.85      2.85 o
  -5   7  16        5.62        8.05      1.85 o
  -4   7  16        5.52        8.15      1.52 o
  -3   7  16        3.13        3.73      1.85 o
  -2   7  16        2.12        3.16      1.72 o
  -1   7  16        8.08       10.28      1.60 o
   0   7  16        1.81        4.71      2.58 o
  -5   8  16        0.89        3.46      2.00 o
  -4   8  16        3.47        3.29      2.04 o
  -3   8  16       35.38       37.85      5.94 o
  -2   8  16       87.16       99.69      7.17 o
  -1   8  16       11.83        9.57      1.64 o
   0   8  16        0.00        7.11      3.44 o
  -4   9  16        9.80       13.60      2.71 o
  -3   9  16        0.92        1.66      2.52 o
  -2   9  16       27.55       40.19      4.97 o
  -1   9  16        1.81        1.11      2.11 o
  -3  10  16        0.07        1.92      2.47 o
  -2  10  16        4.76        5.00      2.99 o
  -6   1  17        1.43        0.58      2.87 o
  -5   1  17       12.04       10.99      1.92 o
  -4   1  17        0.76        1.43      1.76 o
  -3   1  17        0.61        0.83      1.74 o
  -2   1  17        0.12        2.24      2.16 o
  -1   1  17        7.30        3.43      2.09 o
   0   1  17        0.39       -2.60      2.60 o
  -6   2  17        0.01       -1.62      1.62 o
  -5   2  17        0.01        0.85      1.37 o
  -4   2  17       10.58       14.98      2.80 o
  -3   2  17        0.02        1.17      1.76 o
  -2   2  17       10.33       10.91      2.22 o
  -1   2  17        0.88       -0.47      3.34 o
   0   2  17        1.73       11.74      3.91 o
  -5   3  17        0.11       -0.44      1.76 o
  -4   3  17       14.16       13.87      1.92 o
  -3   3  17       11.16        9.24      2.07 o
  -2   3  17        0.06       -0.70      1.56 o
   0   3  17       19.63       21.70      3.57 o
  -5   4  17        1.37        3.54      1.46 o
  -4   4  17        3.92        4.27      2.55 o
  -3   4  17        2.38        0.85      1.68 o
  -2   4  17       43.83       47.88      3.42 o
  -1   4  17       20.37       20.65      3.41 o
   0   4  17        8.30        9.76      3.21 o
  -5   5  17       13.42       13.03      1.77 o
  -4   5  17        4.26        6.41      1.80 o
  -3   5  17        0.18        1.21      2.31 o
  -2   5  17       16.37       22.31      3.70 o
  -1   5  17       17.77       20.65      3.26 o
  -4   6  17        5.44        7.92      3.53 o
  -3   6  17       34.46       46.98      5.03 o
  -2   6  17       11.57       13.42      3.35 o
  -1   6  17       17.33       32.90      4.31 o
  -4   7  17       37.84       48.34      4.88 o
  -3   7  17       20.72       26.09      4.67 o
  -2   7  17        5.71        4.19      2.87 o
  -4   0  18        0.09        0.81      2.61 o
  -4   1  18        0.01        1.51      2.17 o
  -3   1  18        2.65        7.92      2.85 o
  -4   2  18        0.01       -1.20      2.46 o
  -3   2  18        0.33       -0.53      2.58 o
  -3   3  18        0.78        0.87      2.73 o
 
